# Supplementary material for: Macronutrient deficiency reduces growth and influences vegetation indices of greenhouse grown ornamental and vegetable plants as measured by the TraitFinder digital phenotyping system
Source: Front Plant Sci. 2026 May 12;17:1702429. doi: 10.3389/fpls.2026.1702429 (PMC13201125; doi:10.3389/fpls.2026.1702429)
Supplement: Supplementary file 1 [file DataSheet1.zip]

Archive with 2 entries (2 files):
- Supplementary file 1.pdf
- Supplementaty tables (S1-S5).xlsx
