# Supplementary material for: Macronutrient deficiency reduces growth and influences vegetation indices of greenhouse grown ornamental and vegetable plants as measured by the TraitFinder digital phenotyping system
Source: Front Plant Sci. 2026 May 12;17:1702429. doi: 10.3389/fpls.2026.1702429 (PMC13201125; doi:10.3389/fpls.2026.1702429)
Supplement: Supplementary file 1 [file DataSheet1.zip › Supplementaty tables (S1-S5).xlsx]

## Sheet: Table S1
Supplementary Table S1
Coleus (unfiltered dataset): morphological parameters and vegetation indices measured by the TraitFinder.
No filtering required because coleus plants did not have flowers.
Post hoc multiple comparisons were performed using the Tukey’s HSD test at p < 0.05.
Different letters indicate significant differences among treatments at each phenotyping date.
Parameter	Nutrient	Scan date	week	n	mean	sd	max	min	se	ic	emmean	SE	df	lower.CL	upper.CL	.group
Digital Biomass (cm3)	Complete	2024-02-15	1	8	15.2924	9.74994	32.195	2.20279	3.44713	8.15116	15.2924	2.33691	21	10.4326	20.1523	A
	N	2024-02-15	1	8	9.87757	2.42339	12.6497	5.82796	0.856796	2.026	9.87757	2.33691	21	5.0177	14.7374	AB
	P	2024-02-15	1	8	4.82683	3.15839	8.73008	0.516704	1.11666	2.64048	4.82683	2.33691	21	-0.0330403	9.68669	B
	K	2024-02-15	1	8	17.9289	8.49288	29.9332	8.09581	3.00269	7.10023	17.9289	2.33691	21	13.0691	22.7888	A
	Complete	2024-02-22	2	8	75.169	34.8844	133.961	25.8642	12.3335	29.1641	75.169	9.50362	21	55.4051	94.9328	AB
	N	2024-02-22	2	8	52.343	13.421	70.0786	37.509	4.74504	11.2202	52.343	9.50362	21	32.5791	72.1068	B
	P	2024-02-22	2	8	6.03979	3.65585	10.4066	0.163298	1.29254	3.05637	6.03979	9.50362	21	-13.7241	25.8036	C
	K	2024-02-22	2	8	92.03	35.0176	148.216	47.952	12.3806	29.2754	92.03	9.50362	21	72.2661	111.794	A
	Complete	2024-02-29	3	8	229.16	80.5619	344.304	80.9624	28.4829	67.3515	229.16	24.9557	21	177.262	281.058	A
	N	2024-02-29	3	8	162.465	64.1877	278.866	84.6274	22.6938	53.6623	162.465	24.9557	21	110.567	214.363	A
	P	2024-02-29	3	8	1.62168	1.9099	5.06363	0	0.675253	1.59672	1.62168	24.9557	21	-50.2765	53.5198	B
	K	2024-02-29	3	8	226.929	96.9106	373.253	75.8422	34.2631	81.0193	226.929	24.9557	21	175.03	278.827	A
	Complete	2024-03-07	4	8	963.5	250.311	1206.26	431.526	88.4985	209.266	963.499	71.9762	21	813.817	1113.18	A
	N	2024-03-07	4	8	484.412	164.303	774.011	306.74	58.0899	137.361	484.412	71.9762	21	334.729	634.095	B
	P	2024-03-07	4	8	2.71306	3.20859	8.22166	0	1.13441	2.68245	2.71306	71.9762	21	-146.97	152.396	C
	K	2024-03-07	4	8	819.107	294.654	1388.85	446.662	104.176	246.337	819.107	71.9762	21	669.424	968.79	A
	Complete	2024-03-15	5	8	2221.71	567.027	2695.24	1043.88	200.474	474.047	2221.71	142.334	21	1925.71	2517.71	A
	N	2024-03-15	5	8	757.627	167.999	1046.54	528.191	59.3965	140.45	757.627	142.334	21	461.627	1053.63	B
	P	2024-03-15	5	8	5.1447	6.99534	19.7199	0	2.47323	5.84825	5.1447	142.334	21	-290.855	301.144	C
	K	2024-03-15	5	8	1231.44	510.226	1852.42	489.928	180.392	426.56	1231.44	142.334	21	935.44	1527.44	B
3D leaf area (mm3)	Complete	2024-02-15	1	8	963.733	352.503	1566.48	389.865	124.629	294.7	963.733	76.7335	21	804.157	1123.31	A
	N	2024-02-15	1	8	809.795	113.553	964.84	657.295	40.147	94.9325	809.795	76.7335	21	650.219	969.371	A
	P	2024-02-15	1	8	490.495	204.852	732.939	205.862	72.4261	171.261	490.495	76.7335	21	330.919	650.071	B
	K	2024-02-15	1	8	1044.42	153.494	1271.82	858.136	54.2684	128.324	1044.42	76.7335	21	884.845	1204	A
	Complete	2024-02-22	2	8	2918.84	723.527	4012.65	1686.24	255.805	604.884	2918.84	186.371	21	2531.26	3306.42	AB
	N	2024-02-22	2	8	2428.69	426.3	3059.19	1830	150.72	356.396	2428.69	186.371	21	2041.11	2816.27	B
	P	2024-02-22	2	8	596.027	274.833	877.305	82.5863	97.1682	229.766	596.027	186.371	21	208.446	983.608	C
	K	2024-02-22	2	8	3397.71	594.684	4554.43	2774.63	210.252	497.168	3397.71	186.371	21	3010.13	3785.29	A
	Complete	2024-02-29	3	8	6795.04	1767.36	8399.93	3507.15	624.855	1477.55	6795.04	494.052	21	5767.6	7822.48	A
	N	2024-02-29	3	8	4804.4	1115.85	6019.63	3410.91	394.513	932.875	4804.4	494.052	21	3776.96	5831.83	B
	P	2024-02-29	3	8	260.919	288.101	656.494	0	101.859	240.858	260.919	494.052	21	-766.518	1288.36	C
	K	2024-02-29	3	8	7050.67	1570.06	9615.41	4507.07	555.099	1312.6	7050.67	494.052	21	6023.23	8078.1	A
	Complete	2024-03-07	4	8	18619.3	3060.93	22544.5	12529.4	1082.2	2559	18619.3	920.542	21	16704.9	20533.7	A
	N	2024-03-07	4	8	9609.39	2052.8	13228	7549.26	725.773	1716.18	9609.39	920.542	21	7695.01	11523.8	B
	P	2024-03-07	4	8	328.737	364.27	872.161	0	128.789	304.537	328.737	920.542	21	-1585.63	2243.11	C
	K	2024-03-07	4	8	16180.3	3776.6	24872.5	12339.4	1335.23	3157.31	16180.3	920.542	21	14265.9	18094.6	A
	Complete	2024-03-15	5	8	32062.4	4350.77	36871.1	23109.7	1538.23	3637.33	32062.4	1427.29	21	29094.2	35030.6	A
	N	2024-03-15	5	8	12473.2	2160.94	16554.8	9569.17	764.007	1806.59	12473.2	1427.29	21	9504.98	15441.4	C
	P	2024-03-15	5	8	403.099	429.136	981.709	0	151.722	358.766	403.099	1427.29	21	-2565.11	3371.31	D
	K	2024-03-15	5	8	22440.7	5839.96	30982.5	13092.8	2064.74	4882.33	22440.7	1427.29	21	19472.5	25408.9	B
GLI	Complete	2024-02-15	1	8	0.326102	0.0205783	0.345275	0.279608	0.00727552	0.0172039	0.326102	0.00701546	21	0.311512	0.340691	A
	N	2024-02-15	1	8	0.291584	0.0101736	0.309384	0.278923	0.00359691	0.00850535	0.291584	0.00701546	21	0.276995	0.306174	B
	P	2024-02-15	1	8	0.280176	0.0239938	0.31361	0.231881	0.00848308	0.0200593	0.280176	0.00701546	21	0.265587	0.294766	B
	K	2024-02-15	1	8	0.304198	0.0361563	0.337082	0.222849	0.0127832	0.0302274	0.304198	0.00701546	21	0.289609	0.318788	AB
	Complete	2024-02-22	2	8	0.354901	0.0103572	0.370915	0.337437	0.00366184	0.00865887	0.354901	0.00544724	21	0.343572	0.366229	A
	N	2024-02-22	2	8	0.311927	0.0119515	0.329134	0.294363	0.00422549	0.0099917	0.311927	0.00544724	21	0.300599	0.323255	B
	P	2024-02-22	2	8	0.279566	0.0188897	0.309078	0.256238	0.00667852	0.0157922	0.279566	0.00544724	21	0.268238	0.290894	C
	K	2024-02-22	2	8	0.354689	0.0179119	0.378938	0.319123	0.0063328	0.0149747	0.354689	0.00544724	21	0.343361	0.366017	A
	Complete	2024-02-29	3	8	0.349928	0.0121119	0.362636	0.330574	0.00428219	0.0101258	0.349928	0.00347871	17	0.342588	0.357267	A
	N	2024-02-29	3	8	0.296538	0.0121149	0.316901	0.283004	0.00428327	0.0101283	0.296538	0.00347871	17	0.289198	0.303877	B
	P	2024-02-29	3	4	0.280073	0.0128485	0.294687	0.265314	0.00642426	0.0204448	0.277328	0.00531382	17	0.266117	0.288539	C
	K	2024-02-29	3	8	0.357071	0.00989949	0.368087	0.342679	0.0035	0.00827618	0.357071	0.00347871	17	0.349732	0.364411	A
	Complete	2024-03-07	4	8	0.352836	0.00843077	0.366391	0.342142	0.00298073	0.0070483	0.352836	0.00999526	18	0.331837	0.373836	A
	N	2024-03-07	4	8	0.272936	0.0230983	0.304061	0.251479	0.0081665	0.0193107	0.272936	0.00999526	18	0.251937	0.293935	B
	P	2024-03-07	4	5	0.252108	0.0656648	0.306407	0.138435	0.0293662	0.0815336	0.251886	0.01341	18	0.223712	0.280059	B
	K	2024-03-07	4	8	0.363336	0.0120944	0.378102	0.346487	0.00427601	0.0101112	0.363336	0.00999526	18	0.342337	0.384335	A
	Complete	2024-03-15	5	8	0.356618	0.00750134	0.368287	0.346294	0.00265212	0.00627128	0.356618	0.00941354	19	0.336916	0.376321	A
	N	2024-03-15	5	8	0.23485	0.025675	0.270373	0.209659	0.00907747	0.0214648	0.23485	0.00941354	19	0.215148	0.254553	B
	P	2024-03-15	5	6	0.25956	0.0528786	0.323436	0.185361	0.0215876	0.0554927	0.253812	0.0113137	19	0.230133	0.277492	B
	K	2024-03-15	5	8	0.365525	0.0185772	0.384106	0.327528	0.00656804	0.015531	0.365525	0.00941354	19	0.345822	0.385228	A
NDVI	Complete	2024-02-15	1	8	0.391767	0.0342482	0.428316	0.330872	0.0121086	0.0286322	0.391767	0.0115513	21	0.367744	0.415789	A
	N	2024-02-15	1	8	0.329829	0.0148433	0.348369	0.30779	0.0052479	0.0124093	0.329829	0.0115513	21	0.305807	0.353851	B
	P	2024-02-15	1	8	0.410318	0.0484916	0.469218	0.32514	0.0171444	0.04054	0.410318	0.0115513	21	0.386296	0.43434	A
	K	2024-02-15	1	8	0.387024	0.033792	0.414917	0.311728	0.0119473	0.0282508	0.387024	0.0115513	21	0.363002	0.411046	A
	Complete	2024-02-22	2	8	0.416389	0.0189793	0.447723	0.392995	0.00671019	0.0158671	0.416389	0.0105878	21	0.394371	0.438408	A
	N	2024-02-22	2	8	0.326452	0.0254939	0.372597	0.295215	0.00901345	0.0213134	0.326452	0.0105878	21	0.304434	0.348471	B
	P	2024-02-22	2	8	0.447004	0.0431155	0.504262	0.371989	0.0152436	0.0360455	0.447004	0.0105878	21	0.424986	0.469023	A
	K	2024-02-22	2	8	0.424287	0.0279456	0.47228	0.374777	0.00988026	0.0233631	0.424287	0.0105878	21	0.402269	0.446306	A
	Complete	2024-02-29	3	8	0.421417	0.0168471	0.445285	0.39604	0.00595635	0.0140845	0.421417	0.00772813	17	0.405112	0.437722	A
	N	2024-02-29	3	8	0.299684	0.0288968	0.342375	0.265492	0.0102166	0.0241583	0.299684	0.00772813	17	0.283379	0.315989	B
	P	2024-02-29	3	4	0.458146	0.0274249	0.489976	0.424017	0.0137124	0.0436391	0.449887	0.0118049	17	0.424981	0.474793	A
	K	2024-02-29	3	8	0.438929	0.0239693	0.471275	0.401418	0.00847442	0.0200388	0.438929	0.00772813	17	0.422624	0.455234	A
	Complete	2024-03-07	4	8	0.418326	0.0182273	0.449482	0.3908	0.00644433	0.0152384	0.418326	0.0210906	18	0.374016	0.462636	A
	N	2024-03-07	4	8	0.249942	0.0424973	0.306292	0.212402	0.0150251	0.0355286	0.249942	0.0210906	18	0.205632	0.294252	B
	P	2024-03-07	4	5	0.391557	0.140622	0.491568	0.144431	0.0628881	0.174605	0.39008	0.0282961	18	0.330632	0.449528	A
	K	2024-03-07	4	8	0.44862	0.0305605	0.488911	0.407676	0.0108048	0.0255492	0.44862	0.0210906	18	0.40431	0.492929	A
	Complete	2024-03-15	5	8	0.416117	0.0201233	0.443607	0.387726	0.00711466	0.0168235	0.416117	0.0179997	19	0.378443	0.453791	A
	N	2024-03-15	5	8	0.184564	0.040316	0.239087	0.147764	0.0142538	0.033705	0.184564	0.0179997	19	0.14689	0.222237	B
	P	2024-03-15	5	6	0.413217	0.0988239	0.498623	0.240286	0.0403447	0.103709	0.404414	0.0216329	19	0.359136	0.449692	A
	K	2024-03-15	5	8	0.459249	0.0302823	0.491184	0.414361	0.0107064	0.0253166	0.459249	0.0179997	19	0.421575	0.496922	A
NPCI	Complete	2024-02-15	1	8	0.429849	0.0304058	0.465057	0.373873	0.0107501	0.0254199	0.429849	0.0120313	21	0.404828	0.454869	AB
	N	2024-02-15	1	8	0.469733	0.0201216	0.496241	0.434513	0.00711405	0.0168221	0.469733	0.0120313	21	0.444712	0.494753	A
	P	2024-02-15	1	8	0.426	0.0641911	0.5154	0.33521	0.022695	0.0536651	0.426	0.0120313	21	0.40098	0.451021	AB
	K	2024-02-15	1	8	0.399639	0.0486724	0.476106	0.321891	0.0172083	0.0406912	0.399639	0.0120313	21	0.374619	0.42466	B
	Complete	2024-02-22	2	8	0.460128	0.0170341	0.47578	0.434813	0.00602247	0.0142409	0.460128	0.00753117	21	0.444466	0.47579	B
	N	2024-02-22	2	8	0.492136	0.0207547	0.515274	0.448037	0.00733788	0.0173513	0.492136	0.00753117	21	0.476474	0.507798	A
	P	2024-02-22	2	8	0.448269	0.0386178	0.509464	0.397541	0.0136535	0.0322853	0.448269	0.00753117	21	0.432607	0.463931	B
	K	2024-02-22	2	8	0.448204	0.0208789	0.477384	0.422304	0.0073818	0.0174552	0.448204	0.00753117	21	0.432542	0.463866	B
	Complete	2024-02-29	3	8	0.454848	0.0116956	0.469174	0.433551	0.00413501	0.00977775	0.454848	0.00535343	17	0.443553	0.466143	B
	N	2024-02-29	3	8	0.493291	0.0153174	0.514347	0.47318	0.00541553	0.0128057	0.493291	0.00535343	17	0.481996	0.504586	A
	P	2024-02-29	3	4	0.421212	0.0178581	0.443653	0.400844	0.00892905	0.0284162	0.43188	0.0081775	17	0.414627	0.449133	B
	K	2024-02-29	3	8	0.450439	0.0250558	0.49572	0.420606	0.00885858	0.0209472	0.450439	0.00535343	17	0.439145	0.461734	B
	Complete	2024-03-07	4	8	0.453288	0.0159633	0.479798	0.427251	0.00564386	0.0133456	0.453288	0.0102747	18	0.431702	0.474875	A
	N	2024-03-07	4	8	0.479735	0.0161298	0.507909	0.457752	0.00570276	0.0134849	0.479734	0.0102747	18	0.458148	0.501321	A
	P	2024-03-07	4	5	0.447052	0.0768978	0.580296	0.391664	0.0343898	0.0954813	0.449431	0.013785	18	0.42047	0.478392	A
	K	2024-03-07	4	8	0.440244	0.0251121	0.486165	0.405825	0.00887848	0.0209943	0.440244	0.0102747	18	0.418658	0.46183	A
	Complete	2024-03-15	5	8	0.471176	0.0197895	0.50289	0.442369	0.00699663	0.0165444	0.471177	0.0135051	19	0.44291	0.499443	A
	N	2024-03-15	5	8	0.497271	0.0173624	0.524109	0.477069	0.00613853	0.0145153	0.497271	0.0135051	19	0.469004	0.525537	A
	P	2024-03-15	5	6	0.480897	0.0870809	0.596032	0.350275	0.0355506	0.0913858	0.483516	0.0162311	19	0.449544	0.517488	A
	K	2024-03-15	5	8	0.454698	0.0233573	0.494515	0.424527	0.00825807	0.0195272	0.454698	0.0135051	19	0.426432	0.482964	A
PSRI	Complete	2024-02-15	1	8	0.253513	0.025273	0.302607	0.221272	0.00893535	0.0211287	0.253513	0.00982355	21	0.233084	0.273942	B
	N	2024-02-15	1	8	0.324531	0.0190861	0.346118	0.296799	0.00674797	0.0159564	0.324531	0.00982355	21	0.304102	0.34496	A
	P	2024-02-15	1	8	0.230923	0.0579394	0.326267	0.130954	0.0204847	0.0484386	0.230923	0.00982355	21	0.210494	0.251352	B
	K	2024-02-15	1	8	0.23807	0.0366364	0.300208	0.188326	0.0129529	0.0306288	0.23807	0.00982355	21	0.21764	0.258499	B
	Complete	2024-02-22	2	8	0.259153	0.015051	0.278254	0.233599	0.00532133	0.0125829	0.259153	0.00839354	21	0.241698	0.276609	B
	N	2024-02-22	2	8	0.337166	0.0284389	0.367576	0.282834	0.0100547	0.0237755	0.337166	0.00839354	21	0.319711	0.354622	A
	P	2024-02-22	2	8	0.239468	0.0399552	0.312941	0.195952	0.0141263	0.0334034	0.239468	0.00839354	21	0.222012	0.256923	B
	K	2024-02-22	2	8	0.246981	0.0173432	0.276548	0.219599	0.00613175	0.0144993	0.246981	0.00839354	21	0.229525	0.264436	B
	Complete	2024-02-29	3	8	0.256844	0.0123281	0.275439	0.242943	0.00435865	0.0103066	0.256844	0.00634985	17	0.243447	0.270241	B
	N	2024-02-29	3	8	0.358751	0.0273076	0.39671	0.322957	0.00965469	0.0228297	0.358751	0.00634985	17	0.345353	0.372148	A
	P	2024-02-29	3	4	0.222628	0.0204966	0.249941	0.203092	0.0102483	0.0326147	0.232867	0.00969956	17	0.212403	0.253331	B
	K	2024-02-29	3	8	0.243884	0.0231725	0.285062	0.214578	0.00819272	0.0193727	0.243884	0.00634985	17	0.230487	0.257281	B
	Complete	2024-03-07	4	8	0.258411	0.0173031	0.287857	0.22771	0.00611758	0.0144658	0.258411	0.0211202	18	0.214039	0.302783	B
	N	2024-03-07	4	8	0.39302	0.0410279	0.430599	0.337922	0.0145056	0.0343002	0.39302	0.0211202	18	0.348648	0.437392	A
	P	2024-03-07	4	5	0.289075	0.148078	0.551479	0.199508	0.0662227	0.183864	0.291627	0.0283357	18	0.232096	0.351158	B
	K	2024-03-07	4	8	0.234077	0.0277832	0.2786	0.195508	0.00982283	0.0232273	0.234078	0.0211202	18	0.189706	0.278449	B
	Complete	2024-03-15	5	8	0.268726	0.0206773	0.300256	0.238609	0.00731053	0.0172867	0.268726	0.0169916	19	0.233162	0.30429	B
	N	2024-03-15	5	8	0.461109	0.0402293	0.502333	0.401384	0.0142232	0.0336326	0.461109	0.0169916	19	0.425545	0.496673	A
	P	2024-03-15	5	6	0.279615	0.0933274	0.430812	0.1873	0.0381007	0.0979411	0.287369	0.0204213	19	0.244627	0.330112	B
	K	2024-03-15	5	8	0.234344	0.025724	0.27651	0.202886	0.0090948	0.0215058	0.234344	0.0169916	19	0.19878	0.269908	B

## Sheet: Table S2
Supplementary Table S2
Celosia (unfiltered data or PSRI-filtered dataset): morphological parameters and vegetation indices measured by the TraitFinder.
Filtering digitally removes flower tissue from the dataset.
Post hoc multiple comparisons were performed using the Tukey’s HSD test at p < 0.05.
Different letters indicate significant differences among treatments at each phenotyping date.
Parameter					Unfiltered dataset												Filtered dataset
	Nutrient	Source	week	n	mean	sd	max	min	se	ic	emmean	SE	df	lower.CL	upper.CL	.group	mean	sd	max	min	se	ic	emmean	SE	df	lower.CL	upper.CL	.group
Digital Biomass (cm3)	Complete	2024-02-15	1	8	141.576	27.9029	171.675	87.5785	9.86515	23.3274	141.576	8.98978	21	122.881	160.271	A	140.258	28.1099	170.697	86.3316	9.93836	23.5005	140.258	8.92558	21	121.697	158.82	A
	N	2024-02-15	1	8	62.5504	19.2337	88.1366	31.877	6.80015	16.0798	62.5504	8.98978	21	43.8551	81.2457	B	60.7771	18.6343	83.5277	30.0854	6.58823	15.5787	60.7771	8.92558	21	42.2153	79.3389	B
	P	2024-02-15	1	8	80.1097	30.1327	148.711	57.3099	10.6535	25.1915	80.1097	8.98978	21	61.4144	98.805	B	79.6112	30.2427	148.591	56.6787	10.6924	25.2836	79.6112	8.92558	21	61.0494	98.173	B
	K	2024-02-15	1	8	127.054	29.2428	166.432	90.0849	10.3389	24.4476	127.054	8.98978	21	108.359	145.749	A	125.978	28.9443	164.119	89.5139	10.2334	24.198	125.978	8.92558	21	107.416	144.539	A
	Complete	2024-02-22	2	8	636.557	129.059	801.385	465.279	45.6291	107.896	636.557	27.488	21	579.392	693.721	A	634.332	128.332	798.392	464.899	45.3722	107.288	634.332	27.2299	21	577.705	690.96	A
	N	2024-02-22	2	8	222.924	49.391	283.647	134.522	17.4623	41.2919	222.924	27.488	21	165.759	280.088	C	219.278	47.5341	277.373	132.097	16.8058	39.7395	219.278	27.2299	21	162.65	275.905	C
	P	2024-02-22	2	8	113.15	46.2842	213.278	71.2818	16.3639	38.6946	113.15	27.488	21	55.9857	170.315	D	111.899	46.3072	212.321	69.8863	16.3721	38.7138	111.899	27.2299	21	55.2712	168.527	D
	K	2024-02-22	2	8	518.48	42.4905	561.681	452.806	15.0227	35.523	518.48	27.488	21	461.316	575.645	B	515.991	42.3966	559.689	449.542	14.9895	35.4444	515.991	27.2299	21	459.363	572.619	B
	Complete	2024-02-29	3	8	1564.92	334.205	2046.16	990.331	118.159	279.402	1564.92	79.266	21	1400.07	1729.76	A	1561.55	334.953	2043.11	989.162	118.424	280.028	1561.55	79.1457	21	1396.96	1726.15	A
	N	2024-02-29	3	8	489.753	67.5509	582.196	404.98	23.8829	56.474	489.753	79.266	21	324.91	654.596	C	478.967	66.162	572.734	397.549	23.3918	55.3128	478.967	79.1457	21	314.374	643.559	C
	P	2024-02-29	3	8	110.957	59.744	255.32	64.0701	21.1227	49.9472	110.957	79.266	21	-53.8853	275.8	D	102.264	46.7472	214.582	63.3022	16.5276	39.0816	102.264	79.1457	21	-62.3285	266.857	D
	K	2024-02-29	3	8	992.675	249.071	1547.49	778.794	88.0598	208.228	992.675	79.266	21	827.832	1157.52	B	990.993	248.973	1545.44	778.133	88.0254	208.147	990.993	79.1457	21	826.401	1155.59	B
	Complete	2024-03-07	4	8	2754.86	424.091	3215.59	2057.62	149.939	354.549	2754.86	75.0668	21	2598.75	2910.97	A	2739.16	428.203	3209.71	2038.67	151.392	357.986	2739.16	74.804	21	2583.6	2894.72	A
	N	2024-03-07	4	8	751.01	103.347	902.109	538.567	36.5388	86.4004	751.01	75.0668	21	594.9	907.12	C	661.62	95.0079	833.822	485.381	33.5904	79.4286	661.62	74.804	21	506.056	817.183	C
	P	2024-03-07	4	8	127.865	79.156	315.994	68.831	27.9859	66.1761	127.865	75.0668	21	-28.2446	283.975	D	115.899	70.6056	284.539	64.0892	24.9629	59.0278	115.899	74.804	21	-39.6648	271.462	D
	K	2024-03-07	4	8	1411.84	106.687	1579.65	1262	37.7195	89.1925	1411.84	75.0668	21	1255.73	1567.95	B	1400.33	107.798	1567.76	1250.9	38.1124	90.1215	1400.33	74.804	21	1244.76	1555.89	B
	Complete	2024-03-13	5	8	3095.82	362.857	3511.81	2592.87	128.289	303.356	3095.82	76.561	21	2936.6	3255.04	A	2987.35	345.914	3386.23	2512.91	122.299	289.191	2987.35	70.4626	21	2840.81	3133.88	A
	N	2024-03-13	5	8	743.022	84.5633	868.742	649.773	29.8976	70.6967	743.022	76.561	21	583.804	902.239	C	567.622	88.7653	690.756	407.091	31.3833	74.2097	567.622	70.4626	21	421.087	714.157	C
	P	2024-03-13	5	8	137.093	104.21	385.295	62.2582	36.8439	87.122	137.093	76.561	21	-22.1247	296.31	D	105.742	81.9565	304.171	53.9248	28.976	68.5174	105.742	70.4626	21	-40.7935	252.277	D
	K	2024-03-13	5	8	1325.79	160.268	1638.99	1149.68	56.6635	133.988	1325.79	76.561	21	1166.57	1485	B	1219.46	165.04	1535	1037.18	58.3506	137.977	1219.46	70.4626	21	1072.92	1365.99	B
	Complete	2024-03-14	5, flowers removed	8	3137.45	341.958	3488.58	2613.23	120.901	285.884	3137.45	72.1368	21	2987.44	3287.47	A	3047.11	328.016	3398.45	2567.02	115.971	274.228	3047.11	69.5113	21	2902.55	3191.66	A
	N	2024-03-14	5, flowers removed	8	842.773	88.2103	951.903	735.65	31.1871	73.7457	842.773	72.1368	21	692.757	992.79	C	731.164	87.5741	871.289	607.646	30.9621	73.2138	731.164	69.5113	21	586.608	875.721	C
	P	2024-03-14	5, flowers removed	8	131.808	93.473	361.519	85.03	33.0477	78.1454	131.808	72.1368	21	-18.2089	281.824	D	113.415	84.0525	320.118	69.4246	29.717	70.2696	113.415	69.5113	21	-31.1418	257.972	D
	K	2024-03-14	5, flowers removed	8	1383.75	130.272	1596.65	1246.95	46.0583	108.911	1383.75	72.1368	21	1233.74	1533.77	B	1271.71	136.23	1488.13	1081.13	48.1646	113.891	1271.71	69.5113	21	1127.16	1416.27	B
3D leaf area (mm3)	Complete	2024-02-15	1	8	3069.84	383.005	3496.52	2432.53	135.413	320.2	3069.84	130.648	21	2798.14	3341.54	A	3040.65	385.279	3475.61	2397.91	136.217	322.101	3040.65	131.227	21	2767.75	3313.55	A
	N	2024-02-15	1	8	1612.01	243.715	2017.64	1302.18	86.1664	203.751	1612.01	130.648	21	1340.31	1883.71	B	1568.61	252.895	2010.57	1228.25	89.412	211.426	1568.61	131.227	21	1295.71	1841.51	B
	P	2024-02-15	1	8	1805.77	528.253	2947.38	1270.05	186.766	441.63	1805.77	130.648	21	1534.07	2077.46	B	1793.74	530.199	2945	1271.81	187.454	443.258	1793.74	131.227	21	1520.84	2066.64	B
	K	2024-02-15	1	8	2883.9	294.041	3325.81	2441.16	103.959	245.824	2883.9	130.648	21	2612.2	3155.6	A	2860.54	295.467	3302.49	2414.43	104.463	247.016	2860.54	131.227	21	2587.64	3133.44	A
	Complete	2024-02-22	2	8	8601.09	1092.89	10135.6	7252.21	386.393	913.675	8601.09	255.546	21	8069.65	9132.52	A	8574.43	1089.35	10112.1	7242.01	385.143	910.718	8574.43	254.78	21	8044.59	9104.28	A
	N	2024-02-22	2	8	3488.93	380.195	3949.69	2910.22	134.419	317.851	3488.93	255.546	21	2957.5	4020.37	B	3439.2	380.004	3931.86	2866.79	134.352	317.691	3439.19	254.78	21	2909.35	3969.04	B
	P	2024-02-22	2	8	2016.03	582.351	3262.85	1316.6	205.892	486.858	2016.03	255.546	21	1484.59	2547.46	C	1992.68	583.892	3246.11	1308.17	206.437	488.146	1992.68	254.78	21	1462.84	2522.53	C
	K	2024-02-22	2	8	7691.09	520.911	8489.33	6910.38	184.17	435.493	7691.09	255.546	21	7159.65	8222.53	A	7654.8	521.317	8460.72	6860.67	184.313	435.832	7654.8	254.78	21	7124.96	8184.64	A
	Complete	2024-02-29	3	8	17224.3	2591.87	20893.7	12854	916.366	2166.86	17224.3	667.665	21	15835.8	18612.8	A	17185	2594.24	20870.2	12841.5	917.201	2168.84	17185	662.105	21	15808.1	18562	A
	N	2024-02-29	3	8	5650.25	454.87	6232.09	4726.16	160.821	380.281	5650.25	667.665	21	4261.77	7038.74	C	5539.71	487.543	6108	4575.88	172.372	407.596	5539.71	662.105	21	4162.79	6916.63	C
	P	2024-02-29	3	8	1930.28	618.186	3349.45	1482.4	218.562	516.817	1930.28	667.665	21	541.789	3318.76	D	1795.07	454.474	2819.24	1433.79	160.681	379.949	1795.07	662.105	21	418.146	3171.99	D
	K	2024-02-29	3	8	12926.5	2104.2	17341.9	10674.5	743.946	1759.15	12926.5	667.665	21	11538	14315	B	12906.9	2108.43	17321.9	10632.8	745.443	1762.69	12906.9	662.105	21	11529.9	14283.8	B
	Complete	2024-03-07	4	8	23028.9	2706.6	26587.4	18592.4	956.928	2262.78	23028.9	521.529	21	21944.3	24113.5	A	22892.9	2739.45	26537.9	18466.6	968.543	2290.24	22892.9	522.949	21	21805.4	23980.5	A
	N	2024-03-07	4	8	6200.57	700.363	7502.34	5103.3	247.616	585.519	6200.57	521.529	21	5115.99	7285.15	C	5493.95	816.764	7080.18	4599.71	288.77	682.832	5493.95	522.949	21	4406.42	6581.48	C
	P	2024-03-07	4	8	1800.84	561.104	3032.41	1184.07	198.38	469.094	1800.84	521.529	21	716.264	2885.42	D	1644.44	505.749	2758.02	1119.78	178.809	422.817	1644.44	522.949	21	556.911	2731.97	D
	K	2024-03-07	4	8	15527.2	1134.9	16995	13468	401.249	948.804	15527.2	521.529	21	14442.6	16611.8	B	15403.6	1194.95	16823.5	13275.6	422.48	999.007	15403.6	522.949	21	14316.1	16491.1	B
	Complete	2024-03-13	5	8	21605.7	1615.05	24148.6	19324.9	571.006	1350.21	21605.7	412.522	21	20747.8	22463.5	A	20873.8	1544.43	23215.8	18729	546.039	1291.18	20873.8	409.655	21	20021.9	21725.7	A
	N	2024-03-13	5	8	4380.99	418.797	4849.67	3842.22	148.067	350.123	4380.99	412.522	21	3523.1	5238.87	C	3487.58	493.49	4057.34	2607.11	174.475	412.568	3487.58	409.655	21	2635.66	4339.51	C
	P	2024-03-13	5	8	1467.08	663.672	2913.93	945.426	234.644	554.844	1467.08	412.522	21	609.194	2324.97	D	1205.57	564.242	2504.99	821.192	199.49	471.718	1205.57	409.655	21	353.648	2057.5	D
	K	2024-03-13	5	8	13102.9	1249.72	14219.8	10588.5	441.844	1044.79	13102.9	412.522	21	12245	13960.8	B	12065	1428.87	13626.4	9534.97	505.183	1194.57	12065	409.655	21	11213.1	12917	B
	Complete	2024-03-14	5, flowers removed	8	22001.1	1496.53	23815	19925.9	529.102	1251.13	22001.1	373.587	21	21224.2	22778	A	21358.9	1411.93	23169.3	19343.2	499.192	1180.4	21358.9	381.7	21	20565.1	22152.7	A
	N	2024-03-14	5, flowers removed	8	5292.03	424.892	6194.7	4806.22	150.222	355.218	5292.03	373.587	21	4515.12	6068.95	C	4589.89	317.638	5136.77	4144.08	112.302	265.552	4589.89	381.7	21	3796.1	5383.68	C
	P	2024-03-14	5, flowers removed	8	1526.24	600.561	2966.19	1088.71	212.33	502.082	1526.24	373.587	21	749.32	2303.15	D	1311.36	549.681	2625.49	926.709	194.342	459.545	1311.36	381.7	21	517.573	2105.15	D
	K	2024-03-14	5, flowers removed	8	14039.8	1189.32	15367.1	11753.9	420.488	994.297	14039.8	373.587	21	13262.9	14816.7	B	12915	1422.7	14232.1	10714.7	503	1189.41	12915	381.7	21	12121.2	13708.8	B
GLI	Complete	2024-02-15	1	8	0.325896	0.00934853	0.3423	0.312173	0.0033052	0.00781557	0.325896	0.00433412	21	0.316883	0.334909	A	0.327206	0.00918688	0.342887	0.313643	0.00324805	0.00768043	0.327206	0.00416885	21	0.318537	0.335876	A
	N	2024-02-15	1	8	0.316	0.0150657	0.342566	0.292147	0.00532653	0.0125952	0.316	0.00433412	21	0.306986	0.325013	A	0.318995	0.0141737	0.344653	0.295951	0.00501117	0.0118495	0.318995	0.00416885	21	0.310326	0.327665	A
	P	2024-02-15	1	8	0.3236	0.0132849	0.33744	0.294625	0.00469693	0.0111065	0.3236	0.00433412	21	0.314587	0.332614	A	0.324664	0.0128899	0.338622	0.296593	0.00455727	0.0107762	0.324664	0.00416885	21	0.315995	0.333334	A
	K	2024-02-15	1	8	0.321885	0.00690074	0.329395	0.310346	0.00243978	0.00576916	0.321885	0.00433412	21	0.312872	0.330899	A	0.323287	0.00671956	0.331002	0.311725	0.00237572	0.00561769	0.323287	0.00416885	21	0.314617	0.331956	A
	Complete	2024-02-22	2	8	0.344879	0.0053643	0.352501	0.334032	0.00189657	0.00448466	0.344879	0.00343326	21	0.337739	0.352018	A	0.345543	0.00538557	0.352906	0.334297	0.00190409	0.00450245	0.345543	0.00346321	21	0.338341	0.352745	A
	N	2024-02-22	2	8	0.334287	0.011798	0.350122	0.31858	0.00417121	0.00986336	0.334287	0.00343326	21	0.327148	0.341427	A	0.336056	0.012293	0.352877	0.320503	0.00434622	0.0102772	0.336056	0.00346321	21	0.328854	0.343258	A
	P	2024-02-22	2	8	0.342497	0.0081272	0.351562	0.325664	0.0028734	0.00679451	0.342497	0.00343326	21	0.335357	0.349637	A	0.345473	0.00840559	0.356513	0.327607	0.00297182	0.00702725	0.345473	0.00346321	21	0.338271	0.352675	A
	K	2024-02-22	2	8	0.334642	0.00894584	0.352188	0.325758	0.00316283	0.00747891	0.334642	0.00343326	21	0.327502	0.341782	A	0.335705	0.00886336	0.353488	0.326943	0.00313367	0.00740995	0.335705	0.00346321	21	0.328503	0.342908	A
	Complete	2024-02-29	3	8	0.352709	0.00843243	0.363634	0.338336	0.00298131	0.00704969	0.352709	0.00467623	21	0.342984	0.362434	A	0.353208	0.00831238	0.363944	0.33946	0.00293887	0.00694932	0.353208	0.0047731	21	0.343281	0.363134	A
	N	2024-02-29	3	8	0.346163	0.0123834	0.36821	0.332561	0.0043782	0.0103528	0.346163	0.00467623	21	0.336438	0.355888	A	0.350274	0.0127964	0.371969	0.335409	0.0045242	0.010698	0.350274	0.0047731	21	0.340347	0.3602	A
	P	2024-02-29	3	8	0.321214	0.0169485	0.347111	0.297689	0.0059922	0.0141693	0.321214	0.00467623	21	0.311489	0.330939	B	0.327143	0.0173317	0.356749	0.304596	0.00612767	0.0144896	0.327143	0.0047731	21	0.317216	0.337069	B
	K	2024-02-29	3	8	0.342869	0.00926136	0.354515	0.33051	0.00327439	0.00774269	0.342869	0.00467623	21	0.333144	0.352593	A	0.343517	0.00919903	0.354978	0.33136	0.00325235	0.00769058	0.343517	0.0047731	21	0.333591	0.353443	AB
	Complete	2024-03-07	4	8	0.366837	0.00612221	0.376666	0.35655	0.00216453	0.0051183	0.366837	0.00488825	21	0.356671	0.377003	A	0.367901	0.00603202	0.37736	0.357748	0.00213264	0.0050429	0.367901	0.00473435	21	0.358055	0.377746	A
	N	2024-03-07	4	8	0.325137	0.00797509	0.33532	0.314208	0.00281962	0.00666734	0.325137	0.00488825	21	0.314971	0.335302	B	0.347661	0.00476997	0.355982	0.341705	0.00168644	0.00398779	0.347661	0.00473435	21	0.337815	0.357507	B
	P	2024-03-07	4	8	0.278703	0.0256638	0.316583	0.236403	0.00907351	0.0214554	0.278703	0.00488825	21	0.268537	0.288869	C	0.293955	0.025681	0.332678	0.25031	0.00907959	0.0214698	0.293955	0.00473435	21	0.284109	0.303801	C
	K	2024-03-07	4	8	0.354187	0.0116092	0.36585	0.335208	0.00410446	0.0097055	0.354186	0.00488825	21	0.344021	0.364352	A	0.356182	0.0113736	0.366761	0.337496	0.00402118	0.00950858	0.356182	0.00473435	21	0.346337	0.366028	AB
	Complete	2024-03-13	5	8	0.346393	0.0056383	0.353861	0.339367	0.00199344	0.00471374	0.346393	0.0116023	21	0.322265	0.370521	A	0.357438	0.00716897	0.369552	0.348161	0.00253461	0.00599341	0.357438	0.00702808	21	0.342823	0.372054	A
	N	2024-03-13	5	8	0.24315	0.0397359	0.292236	0.170847	0.0140488	0.03322	0.24315	0.0116023	21	0.219021	0.267278	B	0.331281	0.0125921	0.355735	0.317777	0.00445197	0.0105272	0.331281	0.00702808	21	0.316665	0.345897	A
	P	2024-03-13	5	8	0.231805	0.0402789	0.288444	0.171097	0.0142407	0.033674	0.231805	0.0116023	21	0.207677	0.255933	B	0.269022	0.032221	0.314849	0.215787	0.0113918	0.0269374	0.269021	0.00702808	21	0.254406	0.283637	B
	K	2024-03-13	5	8	0.275947	0.0302355	0.305897	0.213806	0.0106899	0.0252775	0.275947	0.0116023	21	0.251818	0.300075	B	0.289218	0.0280427	0.319343	0.228649	0.00991458	0.0234442	0.289218	0.00702808	21	0.274603	0.303834	B
	Complete	2024-03-14	5, flowers removed	8	0.352844	0.00792742	0.362462	0.338978	0.00280277	0.00662749	0.352844	0.0070231	21	0.338239	0.367449	A	0.360617	0.00855076	0.368595	0.342928	0.00302315	0.00714861	0.360617	0.00676528	21	0.346548	0.374686	A
	N	2024-03-14	5, flowers removed	8	0.300435	0.0129581	0.327621	0.283469	0.00458137	0.0108332	0.300435	0.0070231	21	0.28583	0.315041	B	0.32799	0.0126603	0.352429	0.30759	0.00447608	0.0105843	0.32799	0.00676528	21	0.313921	0.342059	B
	P	2024-03-14	5, flowers removed	8	0.251704	0.032203	0.304905	0.204533	0.0113855	0.0269224	0.251704	0.0070231	21	0.237099	0.266309	C	0.267842	0.0308264	0.317608	0.216078	0.0108988	0.0257716	0.267841	0.00676528	21	0.253772	0.281911	D
	K	2024-03-14	5, flowers removed	8	0.286177	0.0283193	0.312085	0.227138	0.0100124	0.0236756	0.286177	0.0070231	21	0.271572	0.300782	B	0.295632	0.0265753	0.32349	0.240912	0.0093958	0.0222175	0.295632	0.00676528	21	0.281563	0.309701	C
NDVI	Complete	2024-02-15	1	8	0.591241	0.0147365	0.616687	0.572862	0.00521016	0.0123201	0.591241	0.00758691	21	0.575463	0.607019	A	0.593207	0.0142305	0.617322	0.575664	0.00503125	0.011897	0.593207	0.00714153	21	0.578355	0.608058	A
	N	2024-02-15	1	8	0.558222	0.0293726	0.581476	0.490842	0.0103848	0.0245561	0.558222	0.00758691	21	0.542444	0.573999	B	0.563022	0.0267406	0.583713	0.501124	0.00945422	0.0223557	0.563022	0.00714153	21	0.54817	0.577874	B
	P	2024-02-15	1	8	0.613064	0.0182041	0.636228	0.587188	0.0064361	0.015219	0.613064	0.00758691	21	0.597286	0.628842	A	0.614622	0.0177828	0.637025	0.588217	0.00628717	0.0148668	0.614622	0.00714153	21	0.599771	0.629474	A
	K	2024-02-15	1	8	0.603541	0.0160983	0.628957	0.573242	0.0056916	0.0134585	0.603541	0.00758691	21	0.587763	0.619319	A	0.605467	0.0156195	0.63094	0.576442	0.00552233	0.0130582	0.605467	0.00714153	21	0.590615	0.620318	A
	Complete	2024-02-22	2	8	0.632008	0.0115284	0.650363	0.618004	0.00407589	0.00963796	0.632008	0.00526284	21	0.621064	0.642953	A	0.633155	0.0113589	0.650845	0.619618	0.00401597	0.00949626	0.633155	0.00536425	21	0.622	0.644311	A
	N	2024-02-22	2	8	0.601038	0.0212569	0.619883	0.5507	0.00751544	0.0177712	0.601038	0.00526284	21	0.590093	0.611982	B	0.603857	0.0211301	0.621359	0.553823	0.0074706	0.0176652	0.603857	0.00536425	21	0.592701	0.615012	B
	P	2024-02-22	2	8	0.621341	0.015661	0.642152	0.595711	0.00553701	0.0130929	0.621341	0.00526284	21	0.610396	0.632285	AB	0.627262	0.0162083	0.647743	0.598297	0.00573051	0.0135505	0.627262	0.00536425	21	0.616106	0.638417	A
	K	2024-02-22	2	8	0.640593	0.00556425	0.648204	0.633125	0.00196726	0.00465183	0.640593	0.00526284	21	0.629649	0.651538	A	0.642128	0.00571633	0.650491	0.635041	0.00202103	0.00477897	0.642128	0.00536425	21	0.630973	0.653284	A
	Complete	2024-02-29	3	8	0.654585	0.00778871	0.665416	0.642603	0.00275372	0.00651152	0.654585	0.00362635	21	0.647043	0.662126	A	0.655412	0.00775962	0.666073	0.643041	0.00274344	0.0064872	0.655412	0.00349982	21	0.648133	0.66269	A
	N	2024-02-29	3	8	0.595608	0.0129235	0.612189	0.576148	0.00456915	0.0108043	0.595608	0.00362635	21	0.588067	0.60315	B	0.60077	0.0117986	0.615184	0.583452	0.00417144	0.00986389	0.60077	0.00349982	21	0.593492	0.608049	B
	P	2024-02-29	3	8	0.575097	0.0153563	0.602757	0.554579	0.00542926	0.0128382	0.575097	0.00362635	21	0.567555	0.582638	C	0.585436	0.0143639	0.608367	0.570933	0.00507842	0.0120086	0.585436	0.00349982	21	0.578158	0.592715	C
	K	2024-02-29	3	8	0.653096	0.00892896	0.665209	0.634788	0.00315686	0.0074648	0.653096	0.00362635	21	0.645554	0.660637	A	0.654062	0.00892597	0.666638	0.636197	0.00315581	0.0074623	0.654062	0.00349982	21	0.646784	0.661341	A
	Complete	2024-03-07	4	8	0.663059	0.0123929	0.682636	0.64295	0.00438154	0.0103607	0.663059	0.00668107	21	0.649165	0.676953	A	0.664677	0.0121183	0.683201	0.643632	0.00428447	0.0101312	0.664677	0.00704513	21	0.650026	0.679328	A
	N	2024-03-07	4	8	0.536026	0.0180167	0.559479	0.513178	0.00636986	0.0150623	0.536025	0.00668107	21	0.522131	0.54992	C	0.554718	0.020309	0.588132	0.532987	0.00718033	0.0169788	0.554718	0.00704513	21	0.540067	0.569369	B
	P	2024-03-07	4	8	0.516342	0.0323946	0.563891	0.4648	0.0114532	0.0270826	0.516342	0.00668107	21	0.502448	0.530236	C	0.533994	0.0338234	0.581203	0.480591	0.0119584	0.028277	0.533993	0.00704513	21	0.519342	0.548645	B
	K	2024-03-07	4	8	0.636665	0.01952	0.656883	0.602956	0.00690135	0.0163191	0.636665	0.00668107	21	0.622771	0.65056	B	0.639515	0.0188581	0.659454	0.607083	0.00666733	0.0157657	0.639515	0.00704513	21	0.624864	0.654167	A
	Complete	2024-03-13	5	8	0.643351	0.015874	0.661326	0.613726	0.00561231	0.013271	0.643351	0.0103951	21	0.621733	0.664969	A	0.654994	0.0146994	0.673471	0.625995	0.00519703	0.012289	0.654994	0.00860382	21	0.637102	0.672887	A
	N	2024-03-13	5	8	0.465232	0.0388245	0.511635	0.402483	0.0137265	0.0324581	0.465232	0.0103951	21	0.443614	0.48685	C	0.516929	0.0328049	0.567659	0.468099	0.0115983	0.0274256	0.516928	0.00860382	21	0.499036	0.534821	C
	P	2024-03-13	5	8	0.481822	0.039292	0.566984	0.444632	0.0138918	0.032849	0.481822	0.0103951	21	0.460204	0.50344	C	0.517904	0.034625	0.588356	0.48488	0.0122418	0.0289472	0.517904	0.00860382	21	0.500011	0.535797	C
	K	2024-03-13	5	8	0.549698	0.0334219	0.595005	0.476509	0.0118164	0.0279414	0.549698	0.0103951	21	0.52808	0.571316	B	0.568372	0.0272955	0.607596	0.509195	0.00965041	0.0228196	0.568372	0.00860382	21	0.55048	0.586265	B
	Complete	2024-03-14	5, flowers removed	8	0.644297	0.0140443	0.659815	0.620644	0.00496542	0.0117414	0.644297	0.00973699	21	0.624048	0.664546	A	0.65512	0.013945	0.673216	0.630948	0.00493031	0.0116583	0.65512	0.00848739	21	0.637469	0.67277	A
	N	2024-03-14	5, flowers removed	8	0.468844	0.0327535	0.519524	0.427513	0.0115801	0.0273826	0.468844	0.00973699	21	0.448595	0.489093	C	0.499267	0.0292228	0.546017	0.467443	0.0103318	0.0244308	0.499267	0.00848739	21	0.481617	0.516918	C
	P	2024-03-14	5, flowers removed	8	0.481805	0.0360924	0.564416	0.453341	0.0127606	0.030174	0.481805	0.00973699	21	0.461556	0.502054	C	0.51042	0.0325385	0.582096	0.482611	0.0115041	0.0272029	0.51042	0.00848739	21	0.492769	0.52807	C
	K	2024-03-14	5, flowers removed	8	0.552003	0.0327776	0.593153	0.484084	0.0115886	0.0274028	0.552003	0.00973699	21	0.531754	0.572252	B	0.570551	0.0261432	0.607733	0.518984	0.00924302	0.0218563	0.570551	0.00848739	21	0.5529	0.588201	B
NPCI	Complete	2024-02-15	1	8	0.227442	0.0120145	0.243618	0.210121	0.00424777	0.0100444	0.227442	0.00626946	21	0.214404	0.24048	B	0.225164	0.0115708	0.239352	0.207187	0.00409089	0.00967342	0.225164	0.00625264	21	0.212161	0.238167	B
	N	2024-02-15	1	8	0.261626	0.0171395	0.286896	0.234406	0.00605974	0.014329	0.261626	0.00626946	21	0.248588	0.274664	A	0.25736	0.0176105	0.284492	0.230145	0.00622626	0.0147228	0.25736	0.00625264	21	0.244357	0.270363	A
	P	2024-02-15	1	8	0.230647	0.0136289	0.247122	0.208259	0.00481853	0.011394	0.230646	0.00626946	21	0.217608	0.243685	B	0.228888	0.0141297	0.246456	0.204072	0.00499559	0.0118127	0.228888	0.00625264	21	0.215885	0.241891	B
	K	2024-02-15	1	8	0.207196	0.0227204	0.252564	0.178613	0.00803286	0.0189947	0.207195	0.00626946	21	0.194157	0.220234	B	0.204965	0.0219272	0.248537	0.177716	0.00775243	0.0183316	0.204965	0.00625264	21	0.191962	0.217968	B
	Complete	2024-02-22	2	8	0.213513	0.0166528	0.228987	0.179945	0.00588764	0.013922	0.213513	0.00668007	21	0.199621	0.227405	C	0.212555	0.0165374	0.228481	0.179636	0.00584684	0.0138256	0.212555	0.00668319	21	0.198656	0.226453	C
	N	2024-02-22	2	8	0.251518	0.0242902	0.282258	0.219082	0.00858789	0.0203071	0.251518	0.00668007	21	0.237626	0.26541	B	0.249066	0.0237337	0.279483	0.216929	0.00839113	0.0198419	0.249066	0.00668319	21	0.235168	0.262965	B
	P	2024-02-22	2	8	0.29754	0.0165798	0.324788	0.273988	0.00586184	0.0138611	0.29754	0.00668007	21	0.283648	0.311432	A	0.293311	0.0163859	0.318875	0.273207	0.00579329	0.013699	0.293311	0.00668319	21	0.279413	0.30721	A
	K	2024-02-22	2	8	0.195256	0.017221	0.224504	0.179409	0.00608854	0.0143971	0.195256	0.00668007	21	0.181364	0.209148	C	0.193633	0.0174998	0.223427	0.178135	0.00618711	0.0146302	0.193633	0.00668319	21	0.179735	0.207532	C
	Complete	2024-02-29	3	8	0.217187	0.0126952	0.235433	0.197699	0.00448844	0.0106135	0.217187	0.0100407	21	0.196306	0.238068	C	0.216677	0.0127862	0.234822	0.19745	0.00452059	0.0106895	0.216677	0.0101724	21	0.195522	0.237831	B
	N	2024-02-29	3	8	0.283538	0.0357939	0.329837	0.23058	0.012655	0.0299244	0.283538	0.0100407	21	0.262658	0.304419	B	0.278706	0.0354366	0.323672	0.225796	0.0125287	0.0296257	0.278706	0.0101724	21	0.257552	0.299861	A
	P	2024-02-29	3	8	0.323417	0.0306871	0.35391	0.280042	0.0108495	0.0256551	0.323417	0.0100407	21	0.302536	0.344298	A	0.315787	0.0317614	0.348301	0.270374	0.0112294	0.0265532	0.315788	0.0101724	21	0.294633	0.336942	A
	K	2024-02-29	3	8	0.214032	0.0207462	0.25406	0.190642	0.0073349	0.0173443	0.214032	0.0100407	21	0.193151	0.234913	C	0.213366	0.021246	0.254344	0.188509	0.0075116	0.0177621	0.213366	0.0101724	21	0.192211	0.23452	B
	Complete	2024-03-07	4	8	0.230011	0.0141966	0.249331	0.205794	0.00501925	0.0118686	0.230011	0.00958736	21	0.210073	0.249949	C	0.228564	0.0141309	0.246523	0.204447	0.00499603	0.0118137	0.228564	0.00983768	21	0.208105	0.249022	C
	N	2024-03-07	4	8	0.365343	0.029651	0.403634	0.32083	0.0104832	0.0247889	0.365343	0.00958736	21	0.345405	0.385281	A	0.346701	0.0312934	0.385914	0.302542	0.0110639	0.026162	0.346701	0.00983768	21	0.326243	0.36716	A
	P	2024-03-07	4	8	0.332942	0.0367994	0.385053	0.286003	0.0130105	0.030765	0.332941	0.00958736	21	0.313003	0.35288	A	0.313361	0.0384278	0.367481	0.268241	0.0135863	0.0321265	0.313361	0.00983768	21	0.292903	0.33382	A
	K	2024-03-07	4	8	0.2735	0.021469	0.315396	0.249735	0.00759043	0.0179485	0.2735	0.00958736	21	0.253562	0.293438	B	0.270633	0.0213215	0.311455	0.248358	0.00753827	0.0178252	0.270633	0.00983768	21	0.250175	0.291092	B
	Complete	2024-03-13	5	8	0.268681	0.015604	0.295158	0.254246	0.00551684	0.0130453	0.268681	0.00890791	21	0.250156	0.287206	C	0.259488	0.0146483	0.284042	0.24457	0.00517896	0.0122463	0.259488	0.00802709	21	0.242795	0.276181	C
	N	2024-03-13	5	8	0.44161	0.034989	0.504678	0.399013	0.0123705	0.0292515	0.44161	0.00890791	21	0.423085	0.460135	A	0.393122	0.0233344	0.422229	0.352347	0.00824996	0.0195081	0.393122	0.00802709	21	0.376429	0.409816	A
	P	2024-03-13	5	8	0.352354	0.0408421	0.419242	0.290247	0.0144398	0.0341448	0.352354	0.00890791	21	0.333829	0.370879	B	0.311374	0.042262	0.397238	0.255544	0.0149419	0.0353319	0.311374	0.00802709	21	0.294681	0.328067	B
	K	2024-03-13	5	8	0.322279	0.0221911	0.355368	0.294395	0.00784575	0.0185523	0.322279	0.00890791	21	0.303753	0.340804	B	0.304304	0.0200092	0.336199	0.280953	0.00707432	0.0167281	0.304304	0.00802709	21	0.287611	0.320998	B
	Complete	2024-03-14	5, flowers removed	8	0.270443	0.0162226	0.294708	0.245933	0.00573555	0.0135624	0.270443	0.00905564	21	0.251611	0.289275	C	0.263626	0.0162356	0.286275	0.241769	0.00574015	0.0135733	0.263626	0.00878056	21	0.245366	0.281886	C
	N	2024-03-14	5, flowers removed	8	0.407596	0.022833	0.433052	0.369762	0.00807269	0.0190889	0.407596	0.00905564	21	0.388764	0.426428	A	0.388518	0.0210056	0.420812	0.350647	0.0074266	0.0175611	0.388518	0.00878056	21	0.370258	0.406778	A
	P	2024-03-14	5, flowers removed	8	0.342417	0.0421036	0.403492	0.275879	0.0148859	0.0351995	0.342417	0.00905564	21	0.323585	0.36125	B	0.31277	0.0438626	0.390437	0.251916	0.0155078	0.03667	0.31277	0.00878056	21	0.294509	0.33103	B
	K	2024-03-14	5, flowers removed	8	0.334838	0.0202942	0.367419	0.312573	0.00717508	0.0169664	0.334838	0.00905564	21	0.316005	0.35367	B	0.320941	0.0165031	0.350772	0.298479	0.00583471	0.0137969	0.320941	0.00878056	21	0.30268	0.339201	B
PSRI	Complete	2024-02-15	1	8	0.0933353	0.00847018	0.103747	0.0779993	0.00299466	0.00708125	0.0933353	0.00413782	21	0.0847302	0.10194	B	0.091276	0.00797372	0.10022	0.0773247	0.00281914	0.0066662	0.091276	0.00385414	21	0.0832608	0.0992911	B
	N	2024-02-15	1	8	0.118254	0.0154537	0.152541	0.101154	0.00546372	0.0129196	0.118254	0.00413782	21	0.109649	0.126859	A	0.113528	0.0138009	0.143303	0.0975202	0.00487937	0.0115379	0.113528	0.00385414	21	0.105513	0.121543	A
	P	2024-02-15	1	8	0.0883741	0.00791583	0.101996	0.0778952	0.00279867	0.0066178	0.0883741	0.00413782	21	0.0797691	0.0969792	B	0.0868335	0.00771966	0.101103	0.0769731	0.00272931	0.0064538	0.0868335	0.00385414	21	0.0788183	0.0948486	B
	K	2024-02-15	1	8	0.0836367	0.0114495	0.108595	0.0713317	0.004048	0.00957199	0.0836367	0.00413782	21	0.0750316	0.0922418	B	0.0816522	0.0108487	0.105046	0.0702538	0.00383561	0.00906977	0.0816522	0.00385414	21	0.0736371	0.0896674	B
	Complete	2024-02-22	2	8	0.0752921	0.00766391	0.0824083	0.0600547	0.0027096	0.00640719	0.0752921	0.00299975	21	0.0690538	0.0815305	B	0.0742572	0.00752054	0.0817642	0.0596788	0.00265891	0.00628733	0.0742572	0.00303242	21	0.067951	0.0805635	B
	N	2024-02-22	2	8	0.0990478	0.0115138	0.119517	0.0865297	0.00407075	0.00962579	0.0990478	0.00299975	21	0.0928095	0.105286	A	0.0962895	0.011275	0.116249	0.0838227	0.00398631	0.00942613	0.0962895	0.00303242	21	0.0899833	0.102596	A
	P	2024-02-22	2	8	0.108211	0.00831461	0.117983	0.0937928	0.00293966	0.00695119	0.108211	0.00299975	21	0.101973	0.11445	A	0.10296	0.00803294	0.115781	0.092856	0.00284007	0.00671571	0.10296	0.00303242	21	0.0966536	0.109266	A
	K	2024-02-22	2	8	0.0677673	0.00539703	0.0774421	0.0636075	0.00190814	0.00451203	0.0677673	0.00299975	21	0.061529	0.0740056	B	0.0662619	0.00563908	0.0765116	0.061891	0.00199371	0.00471439	0.0662619	0.00303242	21	0.0599557	0.0725682	B
	Complete	2024-02-29	3	8	0.0700036	0.00494468	0.0759447	0.0633924	0.00174821	0.00413386	0.0700036	0.00414687	21	0.0613797	0.0786275	C	0.0693287	0.00500387	0.0755928	0.0631372	0.00176913	0.00418334	0.0693287	0.00384694	21	0.0613286	0.0773289	C
	N	2024-02-29	3	8	0.109849	0.0162396	0.131754	0.0840723	0.00574157	0.0135767	0.109849	0.00414687	21	0.101225	0.118473	B	0.104769	0.0153229	0.123178	0.0801738	0.00541747	0.0128103	0.104769	0.00384694	21	0.0967687	0.112769	B
	P	2024-02-29	3	8	0.129877	0.0146409	0.153171	0.105038	0.00517633	0.0122401	0.129877	0.00414687	21	0.121253	0.138501	A	0.120689	0.013085	0.137294	0.095773	0.00462624	0.0109393	0.120689	0.00384694	21	0.112688	0.128689	A
	K	2024-02-29	3	8	0.0651296	0.00811484	0.074351	0.0498506	0.00286903	0.00678418	0.0651296	0.00414687	21	0.0565057	0.0737535	C	0.0653502	0.00624842	0.0739601	0.0562789	0.00220915	0.00522381	0.0653502	0.00384694	21	0.0573501	0.0733504	C
	Complete	2024-03-07	4	8	0.0719051	0.00624888	0.0821926	0.0645865	0.00220931	0.00522419	0.0719051	0.00445793	21	0.0626343	0.0811759	C	0.0703607	0.00623218	0.079594	0.0630528	0.00220341	0.00521024	0.0703608	0.00442832	21	0.0611515	0.07957	C
	N	2024-03-07	4	8	0.160105	0.0188997	0.187823	0.132402	0.00668205	0.0158005	0.160105	0.00445793	21	0.150834	0.169376	A	0.139741	0.0204171	0.168294	0.112033	0.00721853	0.0170691	0.139741	0.00442832	21	0.130532	0.14895	A
	P	2024-03-07	4	8	0.157544	0.0118516	0.174533	0.138042	0.00419016	0.00990815	0.157544	0.00445793	21	0.148273	0.166815	A	0.138255	0.00893961	0.148824	0.123286	0.00316063	0.0074737	0.138255	0.00442832	21	0.129046	0.147464	A
	K	2024-03-07	4	8	0.0923216	0.0116533	0.11526	0.0796167	0.00412008	0.00974244	0.0923216	0.00445793	21	0.0830508	0.101592	B	0.089532	0.0112538	0.111304	0.0780199	0.00397882	0.00940842	0.089532	0.00442832	21	0.0803228	0.0987412	B
	Complete	2024-03-13	5	8	0.095805	0.00898745	0.109838	0.086883	0.00317754	0.00751369	0.095805	0.00722885	21	0.0807718	0.110838	D	0.085768	0.0075565	0.0968803	0.0781099	0.00267162	0.00631739	0.085768	0.00417669	21	0.0770821	0.0944539	D
	N	2024-03-13	5	8	0.235491	0.0358333	0.302843	0.202058	0.012669	0.0299574	0.235491	0.00722885	21	0.220458	0.250524	A	0.177853	0.0212739	0.204843	0.144521	0.00752148	0.0177855	0.177853	0.00417669	21	0.169167	0.186539	A
	P	2024-03-13	5	8	0.183718	0.020065	0.217003	0.163463	0.00709404	0.0167747	0.183718	0.00722885	21	0.168685	0.198751	B	0.142559	0.0113839	0.165375	0.132285	0.0040248	0.00951714	0.142559	0.00417669	21	0.133873	0.151245	B
	K	2024-03-13	5	8	0.144855	0.0201117	0.186325	0.120248	0.00711057	0.0168138	0.144855	0.00722885	21	0.129821	0.159888	C	0.126049	0.0133808	0.151015	0.108915	0.00473082	0.0111866	0.126049	0.00417669	21	0.117363	0.134734	C
	Complete	2024-03-14	5, flowers removed	8	0.0955117	0.00714398	0.106886	0.0866594	0.00252578	0.00597251	0.0955117	0.00567673	21	0.0837063	0.107317	D	0.0869095	0.00660349	0.0967016	0.0767581	0.00233469	0.00552066	0.0869095	0.00378848	21	0.0790309	0.094788	D
	N	2024-03-14	5, flowers removed	8	0.21357	0.0238922	0.24611	0.176088	0.00844717	0.0199744	0.21357	0.00567673	21	0.201764	0.225375	A	0.184229	0.0185323	0.203766	0.150451	0.00655214	0.0154934	0.184229	0.00378848	21	0.176351	0.192108	A
	P	2024-03-14	5, flowers removed	8	0.177984	0.0168765	0.205388	0.153359	0.00596673	0.0141091	0.177984	0.00567673	21	0.166179	0.189789	B	0.145673	0.012232	0.167554	0.128229	0.00432467	0.0102262	0.145673	0.00378848	21	0.137795	0.153552	B
	K	2024-03-14	5, flowers removed	8	0.147422	0.0204856	0.189856	0.124924	0.00724276	0.0171264	0.147422	0.00567673	21	0.135616	0.159227	C	0.130185	0.0132419	0.155301	0.112718	0.00468171	0.0110705	0.130185	0.00378848	21	0.122306	0.138063	C

## Sheet: Table S3
Supplementary Table S3
Marigold (unfiltered or saturation-filtered dataset): morphological parameters and vegetation indices measured by the TraitFinder.
Filtering digitally removes flower tissue from the dataset.
Post hoc multiple comparisons were performed using the Tukey’s HSD test at p < 0.05.
Different letters indicate significant differences among treatments at each phenotyping date.
					Unfiltered dataset												Filtered dataset
Parameter	Nutrient	Scan date	week	n	mean	sd	max	min	se	ic	emmean	SE	df	lower.CL	upper.CL	.group	mean	sd	max	min	se	ic	emmean	SE	df	lower.CL	upper.CL	.group
Digital Biomass (cm3)	Complete	2024-02-01	1	8	105.963	26.8944	143.695	68.4294	9.50862	22.4843	105.963	10.8664	21	83.365	128.561	B	62.3609	15.2789	85.039	44.4155	5.40189	12.7734	62.3609	7.15562	21	47.4799	77.2418	A
	K	2024-02-01	1	8	151.935	28.8962	180.189	102.266	10.2163	24.1578	151.935	10.8664	21	129.337	174.533	A	80.192	23.769	112.55	48.2806	8.40362	19.8714	80.192	7.15562	21	65.3111	95.0729	A
	N	2024-02-01	1	8	120.016	37.3046	156.218	53.1942	13.1892	31.1874	120.016	10.8664	21	97.4181	142.614	AB	74.8085	22.9399	102.055	34.1486	8.11048	19.1782	74.8086	7.15562	21	59.9276	89.6895	A
	P	2024-02-01	1	8	117.361	21.8477	148.256	84.1209	7.72433	18.2651	117.361	10.8664	21	94.7635	139.959	AB	57.7019	7.48434	68.1622	46.3851	2.64611	6.25706	57.7019	7.15562	21	42.8209	72.5828	A
	Complete	2024-02-08	2	8	495.006	106.522	649.013	320.394	37.6611	89.0544	495.006	34.7711	21	422.696	567.317	AB	195.119	42.1347	257.76	145.111	14.8969	35.2255	195.119	24.3078	21	144.568	245.67	A
	K	2024-02-08	2	8	551.61	100.485	681.582	346.166	35.5267	84.0074	551.61	34.7711	21	479.3	623.92	A	198.311	46.3778	300.86	151.105	16.397	38.7728	198.311	24.3078	21	147.761	248.862	A
	N	2024-02-08	2	8	384.025	130.647	593.431	219.029	46.1906	109.223	384.025	34.7711	21	311.714	456.335	BC	213.098	97.7218	369.882	40.7319	34.5499	81.6975	213.098	24.3078	21	162.547	263.649	A
	P	2024-02-08	2	8	250.118	41.4213	297.556	191.352	14.6446	34.6291	250.118	34.7711	21	177.808	322.429	C	61.6061	47.859	176.814	31.9472	16.9207	40.0111	61.6061	24.3078	21	11.0552	112.157	B
	Complete	2024-02-15	3	8	1552.28	349.772	1890.98	843.362	123.663	292.417	1552.28	179.402	21	1179.19	1925.37	A	535.001	161.222	788.196	280.738	57.0006	134.785	535.001	85.6767	21	356.826	713.175	A
	K	2024-02-15	3	8	1352.61	609.383	2592.03	386.305	215.449	509.457	1352.61	179.402	21	979.522	1725.69	A	379.578	178.043	679.099	73.8416	62.9475	148.847	379.578	85.6767	21	201.404	557.753	A
	N	2024-02-15	3	8	865.634	417.824	1555.31	291.476	147.723	349.31	865.634	179.402	21	492.547	1238.72	AB	492.963	282.96	860.266	52.2203	100.041	236.56	492.963	85.6767	21	314.788	671.137	A
	P	2024-02-15	3	8	592.279	452.33	1625.53	279.564	159.923	378.158	592.279	179.402	21	219.193	965.365	B	226.576	224.025	549.693	49.4351	79.2049	187.29	226.576	85.6767	21	48.4015	404.751	A
	Complete	2024-02-22	4	8	2737.14	359.993	3218.71	2085.1	127.277	300.962	2737.14	150.289	21	2424.6	3049.69	A	787.08	126.359	1001	543.436	44.6745	105.638	787.08	109.31	21	559.758	1014.4	A
	K	2024-02-22	4	8	2062.1	425.156	2523.73	1404.07	150.315	355.439	2062.1	150.289	21	1749.56	2374.64	B	734.326	241.803	1111.18	482.898	85.4903	202.153	734.326	109.31	21	507.004	961.648	A
	N	2024-02-22	4	8	1370.07	449.216	2005.29	504.01	158.822	375.554	1370.07	150.289	21	1057.52	1682.61	C	776.39	362.7	1276.22	111.37	128.234	303.224	776.39	109.31	21	549.068	1003.71	A
	P	2024-02-22	4	8	522.476	275.85	1183.97	322.443	97.5279	230.617	522.476	150.289	21	209.933	835.02	D	226.183	304.618	979.098	102.839	107.699	254.667	226.183	109.31	21	-1.13895	453.505	B
	Complete	2024-02-29	5	8	3220.65	447.416	4021.87	2397.59	158.185	374.049	3220.65	161.068	21	2885.69	3555.61	A	615.87	153.629	844.941	449.85	54.3161	128.437	615.87	74.161	21	461.644	770.096	A
	K	2024-02-29	5	8	2301.3	397.125	2675	1418.47	140.405	332.005	2301.3	161.068	21	1966.34	2636.26	B	655.363	141.958	807.041	451.31	50.1898	118.68	655.363	74.161	21	501.137	809.589	A
	N	2024-02-29	5	8	1532.86	438.502	2169.28	646.243	155.034	366.597	1532.86	161.068	21	1197.9	1867.82	C	616.739	266.472	1043.8	88.6693	94.212	222.776	616.739	74.161	21	462.513	770.965	A
	P	2024-02-29	5	8	652.86	335.8	1469.79	440.408	118.723	280.736	652.86	161.068	21	317.9	987.82	D	146.671	170.778	566.281	47.8209	60.3792	142.774	146.671	74.161	21	-7.55493	300.897	B
	Complete	2024-03-07	6	8	4354.24	685.56	5811.43	3764.13	242.382	573.143	4354.24	165.235	21	4010.61	4697.86	A	685.318	316.724	1373.91	383.353	111.979	264.788	685.318	67.8069	21	544.306	826.331	A
	K	2024-03-07	6	8	2866.13	490.848	3532.08	2144.39	173.541	410.359	2866.13	165.235	21	2522.5	3209.75	B	853.872	153.292	1047.9	616.24	54.1968	128.155	853.872	67.8069	21	712.86	994.884	A
	N	2024-03-07	6	8	1618.76	201.302	1952	1405.55	71.171	168.293	1618.76	165.235	21	1275.13	1962.39	C	688.313	151.321	939.02	506.889	53.5002	126.508	688.313	67.8069	21	547.301	829.326	A
	P	2024-03-07	6	8	525.457	67.3646	613.958	403.923	23.817	56.3182	525.457	165.235	21	181.832	869.083	D	104.296	19.5399	130.842	78.7605	6.90841	16.3358	104.296	67.8069	21	-36.7162	245.308	B
	Complete	2024-03-12	7	8	3081.19	593.24	3920.18	2154.55	209.742	495.961	3081.19	153.274	21	2762.44	3399.94	A	2962.92	554.565	3769.4	2107.01	196.068	463.628	2962.92	138.408	21	2675.09	3250.75	A
	K	2024-03-12	7	8	1898.46	348.656	2506.4	1463.01	123.268	291.483	1898.46	153.274	21	1579.71	2217.21	B	1749.51	267.322	2135.31	1385.51	94.5125	223.487	1749.51	138.408	21	1461.67	2037.34	B
	N	2024-03-12	7	8	1101.97	376.731	1586.45	303.988	133.195	314.955	1101.97	153.274	21	783.215	1420.71	C	1034.9	329.404	1306.95	294.909	116.462	275.389	1034.9	138.408	21	747.062	1322.73	C
	P	2024-03-12	7	8	326.545	233.299	897.059	198.691	82.4838	195.043	326.545	153.274	21	7.79554	645.295	D	314.771	222.757	859.289	190.979	78.7563	186.229	314.771	138.408	21	26.9362	602.605	D
3D leaf area (mm3)	Complete	2024-02-01	1	8	3112.33	589.415	4307.05	2515.03	208.39	492.764	3112.33	140.959	21	2819.19	3405.47	AB	1846.51	362.556	2438.96	1345.06	128.183	303.105	1846.51	103.93	21	1630.38	2062.65	A
	K	2024-02-01	1	8	3392.56	302.205	4028.4	2988	106.846	252.65	3392.56	140.959	21	3099.42	3685.7	A	1739.64	246.688	1975.18	1337.03	87.2172	206.236	1739.64	103.93	21	1523.5	1955.77	AB
	N	2024-02-01	1	8	2771.72	298.452	3022.36	2085.68	105.519	249.512	2771.72	140.959	21	2478.58	3064.86	B	1376.05	266.859	1839.93	1053.47	94.3489	223.1	1376.05	103.93	21	1159.91	1592.18	B
	P	2024-02-01	1	8	2744.34	324.644	3267.8	2238.96	114.779	271.409	2744.34	140.959	21	2451.2	3037.48	B	1776.19	297.931	2109.81	1408.72	105.335	249.077	1776.19	103.93	21	1560.05	1992.32	AB
	Complete	2024-02-08	2	8	8634.06	1087.99	10173.1	7168.11	384.663	909.582	8634.06	362.671	21	7879.84	9388.27	A	3397.16	459.694	4374.99	2862.85	162.526	384.314	3397.16	353.078	21	2662.9	4131.43	A
	K	2024-02-08	2	8	8602.45	1006.83	9549.24	6320.86	355.967	841.728	8602.45	362.671	21	7848.24	9356.67	A	3413.6	1250.66	4974.78	653.512	442.175	1045.58	3413.6	353.078	21	2679.33	4147.86	A
	N	2024-02-08	2	8	6092.56	1104.41	7965.91	4237.62	390.467	923.308	6092.55	362.671	21	5338.34	6846.77	B	1089.47	1032.11	3604.16	516.461	364.905	862.862	1089.47	353.078	21	355.206	1823.74	B
	P	2024-02-08	2	8	4197.92	817.695	5775.54	3036.77	289.099	683.61	4197.92	362.671	21	3443.7	4952.13	C	3082.88	497.736	4046.29	2389.93	175.976	416.117	3082.88	353.078	21	2348.62	3817.15	A
	Complete	2024-02-15	3	8	17416.6	3302.17	20796.1	10261.2	1167.49	2760.68	17416.6	1889.49	21	13487.2	21346	A	5850.89	1415.36	7516.42	3391.7	500.404	1183.27	5850.89	947.244	21	3880.99	7820.79	A
	K	2024-02-15	3	8	16007.1	6824.17	29796.3	5499.37	2412.71	5705.15	16007.1	1889.49	21	12077.7	19936.5	AB	5483.85	2897.28	9070.66	714.363	1024.34	2422.19	5483.85	947.244	21	3513.95	7453.75	A
	N	2024-02-15	3	8	9776.58	3820.11	16670.7	4626.04	1350.61	3193.69	9776.58	1889.49	21	5847.17	13706	BC	3010.59	2961.81	7456.04	636.842	1047.16	2476.14	3010.59	947.244	21	1040.69	4980.49	A
	P	2024-02-15	3	8	7660.69	4878.43	17458.5	3549.77	1724.79	4078.47	7660.69	1889.49	21	3731.28	11590.1	C	4501.93	1922.25	7528.74	1045.53	679.617	1607.04	4501.93	947.244	21	2532.03	6471.83	A
	Complete	2024-02-22	4	8	22690.3	1721.35	25253.6	19994.4	608.59	1439.09	22690.3	1052.34	21	20501.9	24878.8	A	7043.36	989.408	7988.22	5039.58	349.809	827.166	7043.36	983.864	21	4997.3	9089.41	A
	K	2024-02-22	4	8	18003.5	3061.42	22153.5	12120.3	1082.38	2559.42	18003.5	1052.34	21	15815	20192	B	7651.97	3249.97	10754.8	1124.6	1149.04	2717.05	7651.97	983.864	21	5605.91	9698.03	A
	N	2024-02-22	4	8	12143.2	3091.14	16885.3	5659.39	1092.88	2584.26	12143.2	1052.34	21	9954.8	14331.7	C	2385.14	3020.99	9851.63	1038.4	1068.08	2525.61	2385.14	983.864	21	339.081	4431.2	B
	P	2024-02-22	4	8	5904.2	2467.69	11650.4	3870.11	872.46	2063.04	5904.2	1052.34	21	3715.75	8092.65	D	7200	1838.69	9744.65	5495.81	650.076	1537.18	7200	983.864	21	5153.94	9246.06	A
	Complete	2024-02-29	5	8	24313.2	2436.26	28021.5	19861.2	861.349	2036.77	24313.2	920.822	21	22398.2	26228.1	A	5182.74	1501.16	7879.58	3769.61	530.74	1255	5182.74	648.556	21	3833.99	6531.49	A
	K	2024-02-29	5	8	19422	1904.65	22577.8	16156.8	673.394	1592.32	19422	920.822	21	17507.1	21337	B	6367.09	2132.2	8401.9	1356.29	753.845	1782.56	6367.09	648.556	21	5018.35	7715.84	A
	N	2024-02-29	5	8	12189	2576.99	14991.6	6279.52	911.102	2154.41	12189	920.822	21	10274.1	14104	C	1910.14	1700.82	6050.25	802.082	601.329	1421.92	1910.14	648.556	21	561.395	3258.89	B
	P	2024-02-29	5	8	6272.34	2424.37	12034.6	4349.4	857.145	2026.82	6272.34	920.822	21	4357.39	8187.3	D	6811.19	1362.67	8555.89	4774.77	481.777	1139.22	6811.19	648.556	21	5462.44	8159.94	A
	Complete	2024-03-07	6	8	28275.5	2320.51	32834.7	25177.4	820.425	1940	28275.5	712.597	21	26793.6	29757.4	A	5544.49	2234.04	10307.8	3243.97	789.852	1867.7	5544.49	481.712	21	4542.71	6546.26	B
	K	2024-03-07	6	8	22939.6	2652.74	28097.7	19748.5	937.885	2217.75	22939.6	712.597	21	21457.7	24421.5	B	6259.59	1024.05	8093.05	4774.02	362.056	856.126	6259.59	481.712	21	5257.82	7261.37	B
	N	2024-03-07	6	8	12254.8	1143.01	13552.2	9891.35	404.114	955.578	12254.8	712.597	21	10772.9	13736.7	C	1487.23	233.472	1713.96	1196.51	82.5448	195.187	1487.23	481.712	21	485.457	2489.01	C
	P	2024-03-07	6	8	5156.35	645.576	5969.72	3962.99	228.246	539.715	5156.35	712.597	21	3674.42	6638.28	D	8755.81	1410.13	10402.3	6624.86	498.554	1178.89	8755.81	481.712	21	7754.03	9757.58	A
	Complete	2024-03-12	7	8	25197	3252.97	28915.6	21033.3	1150.1	2719.55	25197	994.801	21	23128.2	27265.8	A	24493.5	3088.88	27695.3	20395.7	1092.09	2582.37	24493.5	893.852	21	22634.6	26352.4	A
	K	2024-03-12	7	8	19091	2359.58	24188.8	17326.7	834.238	1972.66	19091	994.801	21	17022.2	21159.8	B	9042.83	2158.71	10679.2	3902.21	763.218	1804.72	9042.83	893.852	21	7183.97	10901.7	C
	N	2024-03-12	7	8	9415.1	2252.1	10966.2	4021.34	796.239	1882.81	9415.1	994.801	21	7346.3	11483.9	C	3931.89	1961.78	8700.03	2722.37	693.593	1640.09	3931.89	893.852	21	2073.03	5790.76	D
	P	2024-03-12	7	8	4074.69	2057.56	9081.54	2833.2	727.458	1720.17	4074.69	994.801	21	2005.89	6143.49	D	17660.7	1553.92	20611	16250.1	549.393	1299.11	17660.7	893.852	21	15801.8	19519.6	B
GLI	Complete	2024-02-01	1	8	0.241682	0.0154344	0.261092	0.217317	0.0054569	0.0129035	0.241682	0.00619499	21	0.228799	0.254565	A	0.285199	0.0195324	0.301905	0.24191	0.00690574	0.0163295	0.285199	0.00762515	21	0.269342	0.301057	A
	K	2024-02-01	1	8	0.23085	0.0122393	0.249253	0.213313	0.00432726	0.0102324	0.23085	0.00619499	21	0.217967	0.243733	A	0.266558	0.0180847	0.286709	0.233241	0.0063939	0.0151192	0.266558	0.00762515	21	0.250701	0.282415	A
	N	2024-02-01	1	8	0.237988	0.0178454	0.262904	0.214369	0.0063093	0.0149191	0.237988	0.00619499	21	0.225104	0.250871	A	0.277593	0.0205567	0.29795	0.23786	0.0072679	0.0171858	0.277593	0.00762515	21	0.261735	0.29345	A
	P	2024-02-01	1	8	0.22287	0.024074	0.275539	0.203762	0.00851145	0.0201264	0.22287	0.00619499	21	0.209987	0.235753	A	0.259691	0.0268152	0.300275	0.208265	0.0094806	0.0224181	0.259691	0.00762515	21	0.243834	0.275549	A
	Complete	2024-02-08	2	8	0.242248	0.0114852	0.255667	0.228174	0.00406062	0.00960183	0.242248	0.0228208	21	0.194789	0.289706	A	0.30281	0.00425388	0.308274	0.296377	0.00150397	0.00355633	0.30281	0.02979	21	0.240858	0.364762	A
	K	2024-02-08	2	8	0.231589	0.00808334	0.240612	0.216393	0.00285789	0.00675784	0.231589	0.0228208	21	0.184131	0.279048	A	0.296387	0.0112729	0.309083	0.273642	0.00398557	0.00942438	0.296387	0.02979	21	0.234435	0.358339	A
	N	2024-02-08	2	8	0.233001	0.0762484	0.283504	0.0475718	0.0269579	0.0637452	0.233001	0.0228208	21	0.185543	0.28046	A	0.271993	0.0947466	0.320462	0.0397013	0.033498	0.0792101	0.271993	0.02979	21	0.210041	0.333945	A
	P	2024-02-08	2	8	0.0642689	0.0813727	0.264232	0.0215443	0.0287696	0.0680292	0.0642689	0.0228208	21	0.0168104	0.111727	B	0.0322568	0.111441	0.298297	-0.0636696	0.0394005	0.0931673	0.0322568	0.02979	21	-0.0296949	0.0942084	B
	Complete	2024-02-15	3	8	0.239946	0.0198997	0.280057	0.218311	0.0070356	0.0166365	0.239946	0.0384736	21	0.159935	0.319956	A	0.315172	0.00626893	0.323355	0.304753	0.0022164	0.00524095	0.315172	0.0554145	21	0.199931	0.430412	A
	K	2024-02-15	3	8	0.207183	0.0767401	0.246765	0.0184719	0.0271317	0.0641563	0.207183	0.0384736	21	0.127173	0.287194	A	0.275663	0.113535	0.327705	-0.00460565	0.0401406	0.0949175	0.275663	0.0554145	21	0.160422	0.390903	AB
	N	2024-02-15	3	8	0.201602	0.113371	0.277656	0.0127209	0.0400826	0.0947802	0.201602	0.0384736	21	0.121592	0.281612	A	0.223106	0.165551	0.31931	-0.0635502	0.058531	0.138404	0.223106	0.0554145	21	0.107865	0.338347	AB
	P	2024-02-15	3	8	0.104803	0.128403	0.274279	0.00885603	0.0453975	0.107348	0.104803	0.0384736	21	0.024793	0.184813	A	0.0955785	0.183028	0.319867	-0.071216	0.06471	0.153015	0.0955785	0.0554145	21	-0.0196622	0.210819	B
	Complete	2024-02-22	4	8	0.243634	0.00672305	0.257743	0.234683	0.00237696	0.00562061	0.243634	0.0297354	21	0.181796	0.305472	A	0.316667	0.00397863	0.325692	0.312807	0.00140666	0.00332622	0.316667	0.0386121	21	0.236368	0.396965	A
	K	2024-02-22	4	8	0.253458	0.0131144	0.27928	0.240479	0.00463665	0.0109639	0.253458	0.0297354	21	0.19162	0.315296	A	0.325128	0.0065972	0.333181	0.311734	0.00233246	0.00551539	0.325128	0.0386121	21	0.24483	0.405427	A
	N	2024-02-22	4	8	0.236959	0.0964099	0.298665	0.00292566	0.034086	0.0806007	0.236959	0.0297354	21	0.175121	0.298797	A	0.268181	0.126871	0.3247	-0.044147	0.0448557	0.106067	0.268181	0.0386121	21	0.187883	0.348479	A
	P	2024-02-22	4	8	0.0259511	0.108851	0.294626	-0.0274692	0.0384845	0.0910013	0.0259511	0.0297354	21	-0.035887	0.0877892	B	-0.0267145	0.140632	0.319186	-0.0934475	0.0497211	0.117572	-0.0267145	0.0386121	21	-0.107013	0.0535839	B
	Complete	2024-02-29	5	8	0.234696	0.00599595	0.244847	0.228535	0.00211989	0.00501274	0.234696	0.0228173	21	0.187245	0.282148	A	0.315466	0.00569574	0.325861	0.305709	0.00201375	0.00476176	0.315466	0.0352169	21	0.242228	0.388703	A
	K	2024-02-29	5	8	0.250842	0.00744185	0.260867	0.239472	0.00263109	0.00622154	0.250842	0.0228173	21	0.203391	0.298293	A	0.329538	0.0067438	0.337935	0.317683	0.00238429	0.00563796	0.329538	0.0352169	21	0.2563	0.402775	A
	N	2024-02-29	5	8	0.210913	0.0798183	0.269961	0.0210767	0.02822	0.0667298	0.210913	0.0228173	21	0.163462	0.258364	A	0.238545	0.124035	0.323762	-0.0603098	0.0438531	0.103696	0.238545	0.0352169	21	0.165307	0.311782	A
	P	2024-02-29	5	8	0.0472045	0.0793947	0.23291	-0.0217926	0.0280703	0.0663756	0.0472045	0.0228173	21	-0.000246639	0.0946557	B	-0.0230052	0.120995	0.268462	-0.115107	0.0427781	0.101154	-0.0230052	0.0352169	21	-0.0962428	0.0502325	B
	Complete	2024-03-07	6	8	0.231493	0.0128137	0.260435	0.21956	0.00453034	0.0107125	0.231493	0.00857151	21	0.213668	0.249319	A	0.318774	0.00555011	0.324118	0.310173	0.00196226	0.00464	0.318774	0.012789	21	0.292178	0.34537	A
	K	2024-03-07	6	8	0.251243	0.0102206	0.267479	0.239217	0.00361354	0.00854468	0.251243	0.00857151	21	0.233417	0.269068	A	0.335259	0.00554483	0.342949	0.328305	0.00196039	0.0046356	0.335259	0.012789	21	0.308663	0.361855	A
	N	2024-03-07	6	8	0.164911	0.0403816	0.228244	0.11511	0.014277	0.0337598	0.164911	0.00857151	21	0.147086	0.182737	B	0.169261	0.0620982	0.260824	0.0821203	0.021955	0.0519154	0.169261	0.012789	21	0.142665	0.195858	B
	P	2024-03-07	6	8	0.0445474	0.0240282	0.0672058	0.00289704	0.00849526	0.0200881	0.0445474	0.00857151	21	0.0267219	0.0623728	C	-0.0365572	0.0340142	-0.00202224	-0.10025	0.0120258	0.0284366	-0.0365572	0.012789	21	-0.0631533	-0.00996105	C
	Complete	2024-03-12	7	8	0.253034	0.0125194	0.269919	0.230213	0.00442628	0.0104665	0.253034	0.0181217	21	0.215347	0.29072	A	0.2511	0.0124636	0.268309	0.22873	0.00440655	0.0104198	0.2511	0.0179712	21	0.213727	0.288473	A
	K	2024-03-12	7	8	0.295277	0.0113301	0.310563	0.278687	0.00400579	0.00947218	0.295277	0.0181217	21	0.257591	0.332964	A	0.289784	0.0115881	0.306397	0.275031	0.00409701	0.00968789	0.289784	0.0179712	21	0.252411	0.327157	A
	N	2024-03-12	7	8	0.118974	0.0729591	0.19546	-0.0256981	0.0257949	0.0609953	0.118974	0.0181217	21	0.0812882	0.15666	B	0.119233	0.0722353	0.19519	-0.023116	0.025539	0.0603902	0.119233	0.0179712	21	0.0818599	0.156606	B
	P	2024-03-12	7	8	-0.0218521	0.0568583	0.0999988	-0.0967509	0.0201024	0.0475347	-0.0218521	0.0181217	21	-0.0595382	0.0158341	C	-0.0195796	0.0560415	0.101288	-0.0926246	0.0198137	0.0468518	-0.0195796	0.0179712	21	-0.0569527	0.0177936	C
NDVI	Complete	2024-02-01	1	8	0.671372	0.00599987	0.681123	0.66218	0.00212127	0.00501602	0.671372	0.0035951	21	0.663895	0.678848	A	0.698493	0.0100316	0.716	0.688262	0.00354671	0.00838662	0.698493	0.0036737	21	0.690853	0.706133	A
	K	2024-02-01	1	8	0.671215	0.012466	0.697868	0.657644	0.00440741	0.0104219	0.671215	0.0035951	21	0.663739	0.678692	A	0.683381	0.0118225	0.699315	0.664655	0.00417987	0.00988383	0.683381	0.0036737	21	0.675742	0.691021	B
	N	2024-02-01	1	8	0.662836	0.0095785	0.676051	0.652615	0.00338651	0.00800783	0.662836	0.0035951	21	0.655359	0.670312	A	0.687527	0.00338014	0.693679	0.681565	0.00119506	0.00282587	0.687527	0.0036737	21	0.679887	0.695167	AB
	P	2024-02-01	1	8	0.667582	0.00666182	0.676051	0.658025	0.00235531	0.00556942	0.667582	0.0035951	21	0.660105	0.675058	A	0.694484	0.0131187	0.721819	0.681279	0.00463817	0.0109675	0.694484	0.0036737	21	0.686844	0.702124	AB
	Complete	2024-02-08	2	8	0.690489	0.00869594	0.707774	0.679056	0.00307448	0.00726999	0.690489	0.00387106	21	0.682439	0.69854	AB	0.728264	0.00617894	0.739122	0.721727	0.00218459	0.00516573	0.728264	0.00457786	21	0.718743	0.737784	A
	K	2024-02-08	2	8	0.688135	0.00861385	0.699875	0.672676	0.00304546	0.00720136	0.688135	0.00387106	21	0.680085	0.696186	B	0.708616	0.0161132	0.735656	0.678635	0.00569688	0.013471	0.708616	0.00457786	21	0.699096	0.718136	B
	N	2024-02-08	2	8	0.679602	0.0160248	0.701988	0.648592	0.00566564	0.0133971	0.679602	0.00387106	21	0.671551	0.687652	B	0.724013	0.0151473	0.745378	0.703296	0.00535539	0.0126635	0.724013	0.00457786	21	0.714492	0.733533	AB
	P	2024-02-08	2	8	0.704031	0.00896402	0.711685	0.685808	0.00316926	0.00749411	0.70403	0.00387106	21	0.69598	0.712081	A	0.733025	0.00925995	0.75076	0.720258	0.00327389	0.00774151	0.733025	0.00457786	21	0.723505	0.742545	A
	Complete	2024-02-15	3	8	0.69595	0.0101733	0.71777	0.685902	0.00359682	0.00850512	0.69595	0.00656285	21	0.682302	0.709599	AB	0.745996	0.013776	0.764064	0.718165	0.00487055	0.011517	0.745996	0.00773227	21	0.729916	0.762077	AB
	K	2024-02-15	3	8	0.708176	0.0111934	0.725735	0.696965	0.00395746	0.00935791	0.708176	0.00656285	21	0.694527	0.721824	A	0.716213	0.0297153	0.753518	0.686641	0.0105059	0.0248426	0.716213	0.00773227	21	0.700133	0.732293	B
	N	2024-02-15	3	8	0.681687	0.0308407	0.729292	0.639938	0.0109038	0.0257835	0.681687	0.00656285	21	0.668039	0.695335	B	0.724275	0.0214612	0.760527	0.699831	0.00758768	0.017942	0.724275	0.00773227	21	0.708195	0.740355	B
	P	2024-02-15	3	8	0.699619	0.0136046	0.715049	0.669935	0.00480995	0.0113737	0.699619	0.00656285	21	0.685971	0.713268	AB	0.763498	0.0133292	0.784334	0.740533	0.0047126	0.0111435	0.763498	0.00773227	21	0.747418	0.779578	A
	Complete	2024-02-22	4	8	0.686792	0.027478	0.712487	0.622371	0.00971492	0.0229721	0.686792	0.0173639	21	0.650682	0.722902	A	0.746491	0.0101516	0.761571	0.732947	0.00358912	0.00848691	0.746491	0.0107214	21	0.724195	0.768788	A
	K	2024-02-22	4	8	0.642056	0.0595124	0.713041	0.577562	0.0210408	0.0497536	0.642056	0.0173639	21	0.605945	0.678166	A	0.681716	0.0331307	0.761249	0.655644	0.0117135	0.027698	0.681716	0.0107214	21	0.65942	0.704012	B
	N	2024-02-22	4	8	0.61926	0.0590045	0.67146	0.500171	0.0208612	0.049329	0.619261	0.0173639	21	0.58315	0.655371	A	0.662586	0.022567	0.684116	0.621639	0.00797865	0.0188665	0.662585	0.0107214	21	0.640289	0.684882	B
	P	2024-02-22	4	8	0.655973	0.0185881	0.682585	0.633904	0.00657187	0.01554	0.655973	0.0173639	21	0.619862	0.692083	A	0.750274	0.0369954	0.775269	0.660356	0.0130799	0.030929	0.750274	0.0107214	21	0.727978	0.77257	A
	Complete	2024-02-29	5	8	0.575256	0.0237962	0.617991	0.54017	0.00841323	0.0198941	0.575256	0.0172419	21	0.5394	0.611112	A	0.740709	0.00898564	0.749712	0.724631	0.0031769	0.00751219	0.740709	0.00553393	21	0.729201	0.752217	A
	K	2024-02-29	5	8	0.551916	0.0185864	0.583958	0.530961	0.00657129	0.0155386	0.551916	0.0172419	21	0.51606	0.587772	AB	0.631135	0.0131141	0.646332	0.606368	0.00463654	0.0109637	0.631135	0.00553393	21	0.619627	0.642644	B
	N	2024-02-29	5	8	0.471727	0.0688149	0.611818	0.411948	0.0243297	0.0575307	0.471727	0.0172419	21	0.43587	0.507583	C	0.607508	0.0232523	0.630531	0.569615	0.00822093	0.0194394	0.607508	0.00553393	21	0.595999	0.619016	C
	P	2024-02-29	5	8	0.498534	0.0610162	0.599399	0.41737	0.0215725	0.0510108	0.498534	0.0172419	21	0.462677	0.53439	BC	0.756713	0.0113503	0.775215	0.736999	0.00401295	0.00948913	0.756713	0.00553393	21	0.745204	0.768221	A
	Complete	2024-03-07	6	8	0.502267	0.0470613	0.58552	0.436951	0.0166387	0.0393443	0.502267	0.0160233	21	0.468944	0.535589	A	0.73977	0.0100454	0.751478	0.724696	0.0035516	0.00839819	0.73977	0.00652312	21	0.726204	0.753335	A
	K	2024-03-07	6	8	0.459479	0.0422994	0.501923	0.376997	0.0149551	0.0353632	0.459479	0.0160233	21	0.426157	0.492801	AB	0.601834	0.0107613	0.620202	0.58566	0.00380469	0.00899665	0.601834	0.00652312	21	0.588269	0.6154	B
	N	2024-03-07	6	8	0.418077	0.037952	0.472191	0.364177	0.0134181	0.0317287	0.418077	0.0160233	21	0.384754	0.451399	BC	0.532502	0.0299258	0.571535	0.488444	0.0105804	0.0250186	0.532502	0.00652312	21	0.518936	0.546067	C
	P	2024-03-07	6	8	0.396165	0.0443712	0.471695	0.339597	0.0156876	0.0370952	0.396165	0.0160233	21	0.362843	0.429487	C	0.741721	0.0111231	0.765623	0.729738	0.00393262	0.00929918	0.741721	0.00652312	21	0.728156	0.755287	A
	Complete	2024-03-12	7	8	0.714992	0.00648207	0.723749	0.704228	0.00229176	0.00541915	0.714992	0.0136585	21	0.686587	0.743396	A	0.715797	0.00628769	0.724469	0.706672	0.00222303	0.00525664	0.715797	0.0136044	21	0.687506	0.744089	A
	K	2024-03-12	7	8	0.699971	0.0148181	0.716613	0.673232	0.00523898	0.0123882	0.699971	0.0136585	21	0.671567	0.728376	A	0.562122	0.0348955	0.595833	0.481297	0.0123374	0.0291734	0.562123	0.0136044	21	0.533831	0.590414	B
	N	2024-03-12	7	8	0.561583	0.0352499	0.596168	0.479754	0.0124627	0.0294697	0.561583	0.0136585	21	0.533179	0.589988	B	0.50089	0.058205	0.593361	0.412072	0.0205786	0.0486606	0.50089	0.0136044	21	0.472598	0.529182	C
	P	2024-03-12	7	8	0.500221	0.0583616	0.594001	0.411336	0.0206339	0.0487915	0.500221	0.0136585	21	0.471817	0.528626	C	0.700254	0.0139759	0.715879	0.674515	0.00494123	0.0116841	0.700254	0.0136044	21	0.671963	0.728546	A
NPCI	Complete	2024-02-01	1	8	0.0942089	0.0111203	0.108157	0.0758661	0.00393161	0.00929678	0.0942089	0.00426088	21	0.0853479	0.10307	B	0.147455	0.0224409	0.193962	0.119634	0.00793405	0.0187611	0.147455	0.00862393	21	0.12952	0.165389	A
	K	2024-02-01	1	8	0.096417	0.0123739	0.110121	0.0790209	0.00437482	0.0103448	0.096417	0.00426088	21	0.087556	0.105278	AB	0.16368	0.0219488	0.190015	0.133206	0.00776007	0.0183497	0.16368	0.00862393	21	0.145746	0.181615	A
	N	2024-02-01	1	8	0.111344	0.0123753	0.126432	0.0946455	0.00437533	0.010346	0.111344	0.00426088	21	0.102483	0.120205	A	0.169968	0.0280509	0.216046	0.127752	0.00991748	0.0234511	0.169968	0.00862393	21	0.152034	0.187903	A
	P	2024-02-01	1	8	0.101229	0.0175548	0.126136	0.075821	0.00620657	0.0146762	0.101229	0.00426088	21	0.092368	0.11009	AB	0.168046	0.0199404	0.197244	0.142105	0.00704999	0.0166706	0.168046	0.00862393	21	0.150111	0.18598	A
	Complete	2024-02-08	2	8	0.0377604	0.00812531	0.0536839	0.0242944	0.00287273	0.00679293	0.0377604	0.0048327	21	0.0277103	0.0478106	C	0.097913	0.0117599	0.117395	0.0846267	0.00415776	0.00983154	0.097913	0.0241788	21	0.0476304	0.148196	B
	K	2024-02-08	2	8	0.0338021	0.00939799	0.050398	0.0228368	0.00332269	0.00785692	0.0338021	0.0048327	21	0.0237519	0.0438522	C	0.14791	0.0796727	0.339947	0.101069	0.0281686	0.0666081	0.14791	0.0241788	21	0.0976277	0.198193	B
	N	2024-02-08	2	8	0.0788766	0.0150244	0.104452	0.0591124	0.00531192	0.0125607	0.0788766	0.0048327	21	0.0688264	0.0889267	B	0.345923	0.084537	0.412447	0.141337	0.0298883	0.0706747	0.345923	0.0241788	21	0.29564	0.396205	A
	P	2024-02-08	2	8	0.128117	0.0189977	0.153822	0.0893887	0.00671671	0.0158825	0.128117	0.0048327	21	0.118067	0.138167	A	0.110851	0.0238081	0.145127	0.0687401	0.00841745	0.0199041	0.110851	0.0241788	21	0.0605681	0.161133	B
	Complete	2024-02-15	3	8	0.0253851	0.0248108	0.0858463	0.0117303	0.00877193	0.0207423	0.0253851	0.0194368	21	-0.015036	0.0658062	B	0.0872776	0.0206454	0.117456	0.0532957	0.00729924	0.01726	0.0872776	0.0467658	21	-0.00997731	0.184533	B
	K	2024-02-15	3	8	0.0321803	0.0513419	0.152136	0.00275551	0.0181521	0.0429229	0.0321803	0.0194368	21	-0.00824082	0.0726014	B	0.188441	0.133657	0.433954	0.0914041	0.0472548	0.11174	0.188441	0.0467658	21	0.0911865	0.285696	AB
	N	2024-02-15	3	8	0.0996529	0.0489575	0.189846	0.0279018	0.0173091	0.0409295	0.0996529	0.0194368	21	0.0592318	0.140074	AB	0.2825	0.150778	0.423453	0.0705068	0.0533081	0.126054	0.2825	0.0467658	21	0.185245	0.379755	A
	P	2024-02-15	3	8	0.11973	0.058875	0.179833	0.00677253	0.0208155	0.0492208	0.11973	0.0194368	21	0.0793086	0.160151	A	0.111199	0.108072	0.376578	0.0554701	0.0382091	0.0903501	0.111199	0.0467658	21	0.0139444	0.208454	AB
	Complete	2024-02-22	4	8	0.0494413	0.0364847	0.135884	0.0255582	0.0128993	0.0305019	0.0494413	0.0232987	21	0.000989111	0.0978935	B	0.0838726	0.015433	0.101629	0.0581671	0.00545639	0.0129023	0.0838726	0.024454	21	0.0330178	0.134727	C
	K	2024-02-22	4	8	0.127259	0.0807898	0.207478	0.0234556	0.0285635	0.067542	0.127259	0.0232987	21	0.0788073	0.175712	AB	0.190166	0.0863031	0.374438	0.068984	0.0305127	0.0721512	0.190166	0.024454	21	0.139311	0.241021	B
	N	2024-02-22	4	8	0.191433	0.077823	0.343121	0.127959	0.0275146	0.0650617	0.191433	0.0232987	21	0.142981	0.239885	A	0.367176	0.0726242	0.412739	0.189397	0.0256765	0.0607153	0.367176	0.024454	21	0.316321	0.418031	A
	P	2024-02-22	4	8	0.194467	0.0199714	0.227391	0.16918	0.00706096	0.0166965	0.194467	0.0232987	21	0.146015	0.242919	A	0.0940522	0.0397194	0.190702	0.0688563	0.0140429	0.0332063	0.0940521	0.024454	21	0.0431974	0.144907	BC
	Complete	2024-02-29	5	8	0.19823	0.0300546	0.249927	0.142795	0.0106259	0.0251263	0.19823	0.0184918	21	0.159774	0.236685	B	0.103891	0.0113731	0.115814	0.0845979	0.004021	0.00950816	0.103891	0.0142822	21	0.0741899	0.133593	C
	K	2024-02-29	5	8	0.247595	0.0266004	0.28416	0.197946	0.00940466	0.0222385	0.247595	0.0184918	21	0.209139	0.286051	B	0.281734	0.0573718	0.402491	0.232437	0.020284	0.047964	0.281733	0.0142822	21	0.252032	0.311435	B
	N	2024-02-29	5	8	0.396305	0.0912122	0.467057	0.189235	0.0322484	0.0762553	0.396305	0.0184918	21	0.357849	0.434761	A	0.394259	0.0424367	0.426704	0.291454	0.0150036	0.035478	0.394259	0.0142822	21	0.364557	0.42396	A
	P	2024-02-29	5	8	0.383653	0.0468749	0.459911	0.314687	0.0165728	0.0391884	0.383653	0.0184918	21	0.345197	0.422109	A	0.100949	0.0091744	0.112552	0.0882365	0.00324364	0.00766999	0.100949	0.0142822	21	0.0712478	0.130651	C
	Complete	2024-03-07	6	8	0.306114	0.0552629	0.372667	0.200783	0.0195384	0.0462009	0.306114	0.0166058	21	0.27158	0.340647	C	0.117463	0.0103902	0.138695	0.10859	0.00367349	0.00868642	0.117463	0.00724961	21	0.102386	0.132539	C
	K	2024-03-07	6	8	0.38646	0.0532921	0.478342	0.337458	0.0188416	0.0445533	0.38646	0.0166058	21	0.351926	0.420994	B	0.358716	0.0322883	0.396556	0.310655	0.0114156	0.0269937	0.358716	0.00724961	21	0.34364	0.373793	B
	N	2024-03-07	6	8	0.484743	0.0420429	0.530201	0.419472	0.0148644	0.0351488	0.484743	0.0166058	21	0.450209	0.519277	A	0.414379	0.0135928	0.443841	0.401826	0.0048058	0.0113639	0.414379	0.00724961	21	0.399303	0.429456	A
	P	2024-03-07	6	8	0.443639	0.0269016	0.490066	0.408267	0.00951117	0.0224903	0.443639	0.0166058	21	0.409106	0.478173	AB	0.144654	0.0188362	0.177051	0.124583	0.0066596	0.0157475	0.144654	0.00724961	21	0.129578	0.159731	C
	Complete	2024-03-12	7	8	0.0709675	0.0154454	0.104468	0.0522894	0.00546076	0.0129127	0.0709675	0.0100363	21	0.0500958	0.0918392	C	0.0652579	0.0137608	0.0958903	0.0497349	0.00486516	0.0115043	0.0652578	0.00977716	21	0.0449251	0.0855906	C
	K	2024-03-12	7	8	0.177574	0.0197185	0.196642	0.134278	0.00697154	0.0164851	0.177574	0.0100363	21	0.156702	0.198445	B	0.33485	0.0247255	0.367013	0.291285	0.00874179	0.020671	0.33485	0.00977716	21	0.314518	0.355183	A
	N	2024-03-12	7	8	0.343381	0.0271859	0.381684	0.295217	0.00961166	0.022728	0.343381	0.0100363	21	0.322509	0.364253	A	0.309358	0.0386395	0.376279	0.261674	0.0136611	0.0323035	0.309358	0.00977716	21	0.289026	0.329691	A
	P	2024-03-12	7	8	0.31802	0.0382764	0.383267	0.271141	0.0135328	0.0319999	0.31802	0.0100363	21	0.297148	0.338892	A	0.163265	0.0191208	0.184779	0.123318	0.00676021	0.0159854	0.163265	0.00977716	21	0.142933	0.183598	B
PSRI	Complete	2024-02-01	1	8	0.032571	0.00438661	0.0391946	0.0254412	0.0015509	0.0036673	0.032571	0.00157325	21	0.0292993	0.0358427	B	0.0446329	0.0050948	0.0513327	0.03567	0.00180128	0.00425936	0.0446329	0.00207911	21	0.0403092	0.0489567	B
	K	2024-02-01	1	8	0.0331413	0.00532325	0.0398207	0.0274237	0.00188205	0.00445035	0.0331413	0.00157325	21	0.0298695	0.036413	AB	0.0521877	0.00681699	0.0647275	0.044879	0.00241017	0.00569915	0.0521877	0.00207911	21	0.047864	0.0565115	AB
	N	2024-02-01	1	8	0.0393044	0.00472325	0.0450673	0.0337341	0.00166992	0.00394874	0.0393044	0.00157325	21	0.0360327	0.0425762	A	0.0532254	0.00854267	0.0661243	0.0384324	0.00302029	0.00714185	0.0532254	0.00207911	21	0.0489017	0.0575491	A
	P	2024-02-01	1	8	0.0356935	0.00569453	0.0438428	0.0259762	0.00201332	0.00476075	0.0356935	0.00157325	21	0.0324218	0.0389653	AB	0.0494045	0.00387257	0.0551824	0.0434124	0.00136916	0.00323755	0.0494045	0.00207911	21	0.0450807	0.0537282	AB
	Complete	2024-02-08	2	8	0.0118487	0.00262024	0.0166979	0.00788563	0.000926394	0.00219057	0.0118487	0.000992073	21	0.00978558	0.0139118	C	0.0275978	0.0037931	0.0333136	0.0221164	0.00134106	0.00317111	0.0275978	0.00446549	21	0.0183113	0.0368843	B
	K	2024-02-08	2	8	0.00798903	0.00408881	0.0128897	0.00131643	0.00144561	0.00341833	0.00798903	0.000992073	21	0.0059259	0.0100522	C	0.0406042	0.0145602	0.0743583	0.0306018	0.00514779	0.0121726	0.0406042	0.00446549	21	0.0313177	0.0498907	B
	N	2024-02-08	2	8	0.02487	0.00431683	0.0313075	0.0191768	0.00152623	0.00360896	0.02487	0.000992073	21	0.0228068	0.0269331	B	0.0797658	0.0161423	0.0957559	0.0438096	0.00570716	0.0134953	0.0797658	0.00446549	21	0.0704793	0.0890523	A
	P	2024-02-08	2	8	0.0367334	0.00372907	0.041545	0.0304304	0.00131842	0.00311758	0.0367334	0.000992073	21	0.0346703	0.0387966	A	0.0280585	0.00641855	0.0392726	0.018425	0.0022693	0.00536605	0.0280585	0.00446549	21	0.018772	0.037345	B
	Complete	2024-02-15	3	8	0.00662691	0.00849698	0.0273863	0.00169803	0.00300414	0.00710366	0.00662691	0.00572738	21	-0.00528384	0.0185377	B	0.0229	0.00675053	0.0349584	0.0133441	0.00238667	0.00564358	0.0229	0.00912436	21	0.00392489	0.0418752	B
	K	2024-02-15	3	8	0.00894545	0.0174282	0.0402796	-0.00260932	0.00616181	0.0145704	0.00894545	0.00572738	21	-0.0029653	0.0208562	B	0.0454697	0.0193338	0.0774307	0.0216083	0.00683554	0.0161635	0.0454697	0.00912436	21	0.0264946	0.0644449	AB
	N	2024-02-15	3	8	0.0291462	0.0121989	0.0449938	0.00491124	0.00431296	0.0101985	0.0291462	0.00572738	21	0.0172355	0.0410569	AB	0.0663534	0.033223	0.099859	0.0141501	0.0117461	0.0277751	0.0663534	0.00912436	21	0.0473783	0.0853286	A
	P	2024-02-15	3	8	0.0332676	0.0169557	0.0478603	-0.00287629	0.00599474	0.0141753	0.0332676	0.00572738	21	0.0213569	0.0451784	A	0.0247112	0.0232523	0.0819249	0.0122022	0.00822094	0.0194394	0.0247112	0.00912436	21	0.00573607	0.0436864	B
	Complete	2024-02-22	4	8	0.0268368	0.0367609	0.116757	0.00755228	0.012997	0.0307329	0.0268368	0.0236862	21	-0.0224213	0.076095	A	0.0231373	0.00497417	0.0282173	0.0143828	0.00175863	0.00415851	0.0231373	0.00711979	21	0.00833092	0.0379438	C
	K	2024-02-22	4	8	0.097465	0.085092	0.199023	0.00714293	0.0300846	0.0711387	0.097465	0.0236862	21	0.0482069	0.146723	A	0.060682	0.0250433	0.108791	0.0197209	0.00885413	0.0209367	0.060682	0.00711979	21	0.0458756	0.0754884	B
	N	2024-02-22	4	8	0.102583	0.079161	0.258755	0.0445723	0.0279876	0.0661803	0.102583	0.0236862	21	0.0533245	0.151841	A	0.108863	0.0205139	0.132965	0.0643145	0.00725277	0.0171501	0.108863	0.00711979	21	0.0940569	0.12367	A
	P	2024-02-22	4	8	0.0652256	0.00762138	0.0769227	0.0565833	0.00269457	0.00637164	0.0652256	0.0236862	21	0.0159675	0.114484	A	0.0275072	0.0156605	0.0655196	0.0179621	0.00553682	0.0130925	0.0275072	0.00711979	21	0.0127008	0.0423137	C
	Complete	2024-02-29	5	8	0.180032	0.0315656	0.231085	0.126356	0.0111601	0.0263895	0.180032	0.0218453	21	0.134602	0.225462	B	0.0306921	0.00358228	0.0355775	0.0246379	0.00126653	0.00299486	0.0306921	0.00532898	21	0.0196099	0.0417743	C
	K	2024-02-29	5	8	0.224583	0.0266932	0.256193	0.175062	0.00943748	0.0223161	0.224583	0.0218453	21	0.179153	0.270013	AB	0.0999943	0.0209255	0.143585	0.0803687	0.00739828	0.0174942	0.0999943	0.00532898	21	0.0889121	0.111077	B
	N	2024-02-29	5	8	0.287271	0.0995591	0.362872	0.0674197	0.0351994	0.0832335	0.287271	0.0218453	21	0.241842	0.332701	A	0.141536	0.0177852	0.162047	0.109307	0.00628801	0.0148688	0.141536	0.00532898	21	0.130454	0.152618	A
	P	2024-02-29	5	8	0.257833	0.0617462	0.339413	0.151068	0.0218306	0.0516211	0.257833	0.0218453	21	0.212403	0.303263	AB	0.0285136	0.00386389	0.0358555	0.0240893	0.00136609	0.00323029	0.0285136	0.00532898	21	0.0174314	0.0395959	C
	Complete	2024-03-07	6	8	0.284005	0.0625603	0.366314	0.167356	0.0221184	0.0523017	0.284005	0.0193175	21	0.243832	0.324178	A	0.0375232	0.00582734	0.0482704	0.0315037	0.00206028	0.00487178	0.0375232	0.00485397	21	0.0274288	0.0476175	C
	K	2024-03-07	6	8	0.347836	0.0563669	0.458652	0.297657	0.0199287	0.0471239	0.347836	0.0193175	21	0.307663	0.388009	A	0.131959	0.0107557	0.144933	0.113163	0.0038027	0.00899196	0.131959	0.00485397	21	0.121864	0.142053	B
	N	2024-03-07	6	8	0.351101	0.0539224	0.421121	0.261965	0.0190644	0.0450802	0.351101	0.0193175	21	0.310929	0.391274	A	0.186485	0.0228967	0.234373	0.162165	0.00809522	0.0191422	0.186485	0.00485397	21	0.176391	0.19658	A
	P	2024-03-07	6	8	0.343463	0.0367016	0.397014	0.288184	0.012976	0.0306833	0.343463	0.0193175	21	0.30329	0.383636	A	0.044735	0.00561517	0.0514256	0.0351038	0.00198526	0.0046944	0.044735	0.00485397	21	0.0346406	0.0548294	C
	Complete	2024-03-12	7	8	0.0295662	0.00536434	0.0415491	0.0243145	0.00189658	0.0044847	0.0295662	0.005344	21	0.0184527	0.0406796	C	0.0276914	0.00449149	0.0377725	0.0234648	0.00158798	0.00375498	0.0276914	0.00518422	21	0.0169102	0.0384726	C
	K	2024-03-12	7	8	0.0571067	0.00832908	0.068737	0.0411256	0.00294477	0.00696328	0.0571067	0.005344	21	0.0459932	0.0682201	B	0.140451	0.0146756	0.168569	0.116746	0.00518863	0.0122692	0.140451	0.00518422	21	0.12967	0.151233	A
	N	2024-03-12	7	8	0.142966	0.0156908	0.172872	0.117454	0.00554755	0.0131179	0.142966	0.005344	21	0.131852	0.154079	A	0.154104	0.0214646	0.179859	0.113837	0.00758887	0.0179448	0.154104	0.00518422	21	0.143323	0.164885	A
	P	2024-03-12	7	8	0.156921	0.0216801	0.181869	0.11679	0.00766507	0.018125	0.156921	0.005344	21	0.145808	0.168034	A	0.0542649	0.00776899	0.0650837	0.0390519	0.00274675	0.00649504	0.0542649	0.00518422	21	0.0434838	0.0650461	B

## Sheet: Table S4
Supplementary Table P01 UNFILTERED
Petunia (unfiltered or GLI-filtered dataset): morphological parameters and vegetation indices measured by the TraitFinder.
Filtering digitally removes flower tissue from dataset.
Post hoc multiple comparisons were performed using the Tukey’s HSD test at p < 0.05.
Different letters indicate significant differences among treatments at each phenotyping date.
					Unfiltered dataset												Filtered dataset
Parameter	Nutrient	Scan date	week	n	mean	sd	max	min	se	ic	emmean	SE	df	lower.CL	upper.CL	.group	mean	sd	max	min	se	ic	emmean	SE	df	lower.CL	upper.CL	.group
Digital Biomass (cm3)	Complete	2024-02-15	1	8	116.664	118.411	396.322	24.5084	41.8645	98.9937	116.664	27.3499	21	59.7864	173.541	A	81.5924	75.8571	258.611	16.6381	26.8195	63.4181	81.5924	19.6155	21	40.7998	122.385	A
	N	2024-02-15	1	8	122.173	115.226	353.302	13.6256	40.7386	96.3315	122.173	27.3499	21	65.2961	179.05	A	91.5413	85.425	265.844	12.4627	30.2023	71.4171	91.5413	19.6155	21	50.7487	132.334	A
	P	2024-02-15	1	8	147.699	107.61	355.186	50.7722	38.0459	89.9642	147.699	27.3499	21	90.8218		A	108.681	81.9606	272.124	38.545	28.9774	68.5208	108.681	19.6155	21	67.8888	149.474	A
	K	2024-02-15	1	8	112.422	105.528	363.628	42.7771	37.3098	88.2236	112.422	27.3499	21	55.5448	169.299	A	82.9691	61.8332	229.776	39.7242	21.8613	51.6938	82.9691	19.6155	21	42.1765	123.762	A
	Complete	2024-02-22	2	8	361.435	157.692	598.933	107.044	55.7524	131.833	361.435	36.5261	21	285.475	437.396	A	322.005	122.918	485.443	100.725	43.458	102.762	322.005	28.3046	21	263.143	380.868	A
	N	2024-02-22	2	8	257.984	125.212	505.582	107.479	44.2691	104.68	257.984	36.5261	21	182.024	333.944	AB	208.627	81.6017	361.2	104.502	28.8506	68.2207	208.627	28.3046	21	149.765	267.49	BC
	P	2024-02-22	2	8	171.966	128.932	423.785	33.0762	45.5842	107.79	171.966	36.5261	21	96.0058	247.926	B	123.206	96.4399	321.28	25.9801	34.0967	80.6258	123.206	28.3046	21	64.3429	182.068	C
	K	2024-02-22	2	8	309.522	106.252	566.677	244.816	37.5656	88.8285	309.522	36.5261	21	233.562	385.483	AB	282.748	78.5475	463.098	215.146	27.7708	65.6674	282.748	28.3046	21	223.886	341.611	AB
	Complete	2024-02-29	3	8	801.914	390.743	1337.37	174.265	138.149	326.67	801.914	70.6799	21	654.927	948.901	A	797.362	388.943	1332.83	173.435	137.512	325.165	797.363	70.1712	21	651.434	943.291	A
	N	2024-02-29	3	8	207.069	77.0686	359.038	126.289	27.2479	64.431	207.069	70.6799	21	60.0824	354.056	BC	205.015	76.0986	354.132	124.132	26.9049	63.62	205.015	70.1712	21	59.0858	350.944	BC
	P	2024-02-29	3	8	20.7238	18.5043	52.9401	0.0175042	6.54227	15.47	20.7238	70.6799	21	-126.263	167.711	C	19.9981	17.9731	51.6505	0.0175042	6.35444	15.0259	19.9981	70.1712	21	-125.931	165.927	C
	K	2024-02-29	3	8	472.367	175.297	666.046	261.706	61.9767	146.552	472.367	70.6799	21	325.38	619.353	B	465.385	172.115	662.829	259.739	60.8519	143.892	465.385	70.1712	21	319.457	611.314	B
	Complete	2024-03-07	4	8	2280.03	848.729	4055.44	1616.63	300.071	709.555	2280.03	184.706	21	1895.91	2664.14	A	1620.88	390.696	2137.08	775.604	138.132	326.63	1620.88	89.0213	21	1435.75	1806.01	A
	N	2024-03-07	4	8	625.685	305.193	1080.71	314.273	107.902	255.148	625.685	184.706	21	241.567	1009.8	B	341.206	80.2232	459.441	242.829	28.3632	67.0683	341.206	89.0213	21	156.076	526.336	C
	P	2024-03-07	4	8	24.5999	21.5224	64.9229	0.700035	7.60933	17.9932	24.5999	184.706	21	-359.518	408.718	B	23.606	20.9169	63.2999	0.691001	7.39524	17.487	23.606	89.0213	21	-161.524	208.736	C
	K	2024-03-07	4	8	1607.62	583.089	2290.48	774.323	206.153	487.474	1607.62	184.706	21	1223.5	1991.74	A	1026.29	281.366	1385.42	762.189	99.478	235.228	1026.29	89.0213	21	841.165	1211.42	B
	Complete	2024-03-14	5	8	5104.15	1339.38	7659.98	2816.38	473.542	1119.75	5104.16	429.026	21	4211.95	5996.36	A	1816.09	417.606	2382.13	1247.19	147.646	349.127	1816.09	122.839	21	1560.63	2071.54	A
	N	2024-03-14	5	8	1036.25	243.78	1346.75	723.078	86.1893	203.805	1036.25	429.026	21	144.045	1928.46	BC	302.726	135.487	561.611	131.092	47.902	113.27	302.726	122.839	21	47.2683	558.184	C
	P	2024-03-14	5	8	488.747	1318.63	3751.92	7.33147	466.205	1102.4	488.747	429.026	21	-403.462	1380.96	C	144.303	346.177	1000.1	7.12714	122.392	289.411	144.303	122.839	21	-111.155	399.761	C
	K	2024-03-14	5	8	2557.91	1131.28	3698.25	1.04395	399.969	945.776	2557.91	429.026	21	1665.7	3450.12	B	812.212	336.698	1035.66	1.03051	119.041	281.487	812.212	122.839	21	556.754	1067.67	B
	Complete	2024-03-15	5, flower removed	8	2730.33	533.713	3261.21	1573.86	188.696	446.196	2730.33	110.734	21	2500.05	2960.62	A	2706.67	528.484	3233.47	1564.34	186.847	441.824	2706.67	109.524	21	2478.9	2934.44	A
	N	2024-03-15	5, flower removed	8	404.375	134.598	572.213	241.956	47.5877	112.527	404.375	110.734	21	174.091	634.659	C	397.959	129.836	561.423	239.633	45.9041	108.546	397.959	109.524	21	170.191	625.726	C
	P	2024-03-15	5, flower removed	8	20.5262	18.9341	61.7985	4.63855	6.69421	15.8293	20.5262	110.734	21	-209.758	250.81	C	20.0266	18.63	60.9676	4.6077	6.58671	15.5751	20.0266	109.524	21	-207.741	247.794	C
	K	2024-03-15	5, flower removed	8	1506.83	253.869	1952.76	1241.56	89.7562	212.24	1506.83	110.734	21	1276.55	1737.11	B	1488.8	250.332	1925.01	1231.4	88.5057	209.283	1488.8	109.524	21	1261.04	1716.57	B
3D leaf area (mm3)	Complete	2024-02-15	1	8	5200.12	3057.94	10905.3	1761.63	1081.15	2556.5	5200.12	954.674	21	3214.77	7185.48	A	3907.19	2204.4	8111.63	1187.59	779.372	1842.92	3907.19	691.659	21	2468.81	5345.57	A
	N	2024-02-15	1	8	6481.89	4581.42	13171.1	1292.83	1619.78	3830.16	6481.89	954.674	21	4496.53	8467.24	A	4830.28	3287.25	9852.49	1178.61	1162.22	2748.21	4830.28	691.659	21	3391.9	6268.67	A
	P	2024-02-15	1	8	6574.33	3486.85	12204	2494.95	1232.79	2915.08	6574.33	954.674	21	4588.97	8559.68	A	4776.99	2587.6	9269.77	1886.15	914.854	2163.29	4776.99	691.659	21	3338.6	6215.37	A
	K	2024-02-15	1	8	5250.54	3374.43	12298.7	2203.75	1193.04	2821.09	5250.54	954.674	21	3265.19	7235.9	A	4111.52	2311.69	9094.67	2040.15	817.307	1932.62	4111.52	691.659	21	2673.13	5549.9	A
	Complete	2024-02-22	2	8	8922.55	2847.45	12971.1	4779.41	1006.73	2380.53	8922.55	939.041	21	6969.7	10875.4	A	8018.64	2142.84	10925.9	4492.52	757.61	1791.46	8018.64	662.342	21	6641.23	9396.06	A
	N	2024-02-22	2	8	8237.62	3767.77	14945.1	3694.3	1332.11	3149.94	8237.62	939.041	21	6284.77	10190.5	A	6589.28	2368.25	10573.9	3585.29	837.304	1979.91	6589.28	662.342	21	5211.86	7966.7	AB
	P	2024-02-22	2	8	7430.71	3732.49	12969.3	2520.72	1319.63	3120.44	7430.71	939.041	21	5477.86	9383.55	A	5188.28	2629.18	9720.48	1960.82	929.557	2198.05	5188.28	662.342	21	3810.87	6565.7	B
	K	2024-02-22	2	8	8733.94	1926.05	12894.2	6315	680.962	1610.22	8733.94	939.041	21	6781.1	10686.8	A	7957.81	1271.6	10428.3	6181.59	449.577	1063.08	7957.81	662.342	21	6580.4	9335.23	A
	Complete	2024-02-29	3	8	17077.7	4667.98	22586.2	7791.33	1650.38	3902.53	17077.7	812.665	21	15387.7	18767.8	A	16989.9	4640.43	22491.9	7753.58	1640.64	3879.49	16989.9	808.619	21	15308.2	18671.5	A
	N	2024-02-29	3	8	6821.43	1331.48	8704.49	5275.46	470.749	1113.14	6821.43	812.665	21	5131.4	8511.46	B	6761.8	1311.28	8579.34	5221.85	463.606	1096.25	6761.8	808.619	21	5080.18	8443.42	B
	P	2024-02-29	3	8	1086.35	702.181	2191.16	9.72427	248.259	587.038	1086.35	812.665	21	-603.677	2776.38	C	1048.89	682.082	2135.81	9.72427	241.153	570.235	1048.89	808.619	21	-632.73	2730.5	C
	K	2024-02-29	3	8	14306.7	2292.85	17965.5	10909.6	810.644	1916.87	14306.7	812.665	21	12616.6	15996.7	A	14198.4	2288.1	17869.9	10826.3	808.966	1912.9	14198.4	808.619	21	12516.8	15880	A
	Complete	2024-03-07	4	8	30123	6904.16	40006.9	17409.7	2440.99	5772.02	30123	1276.28	21	27468.8	32777.1	A	27399.6	7690.69	34558.8	12755.2	2719.07	6429.58	27399.6	1728.39	21	23805.2	30993.9	A
	N	2024-03-07	4	8	9828.72	2824.12	13948.5	6733.7	998.477	2361.02	9828.72	1276.28	21	7174.56	12482.9	C	7299.66	714.607	8188.62	6432.11	252.652	597.426	7299.66	1728.39	21	3705.28	10894	B
	P	2024-03-07	4	8	1259.56	780.693	2518.78	136.475	276.017	652.676	1259.56	1276.28	21	-1394.6	3913.72	D	1208.12	756.108	2452.69	133.626	267.324	632.122	1208.12	1728.39	21	-2386.26	4802.5	B
	K	2024-03-07	4	8	24963.9	3296.57	30713.6	20839.3	1165.51	2756	24963.9	1276.28	21	22309.7	27618	B	20928.6	4999.13	27742	10869.1	1767.46	4179.37	20928.6	1728.39	21	17334.2	24523	A
	Complete	2024-03-14	5	8	45399.8	12216	67256.3	25480.2	4319	10212.8	45399.7	4503.91	21	36033.4	54766.1	A	20908	4400.27	25799	13860.5	1555.73	3678.72	20908	1629.21	21	17519.9	24296.1	A
	N	2024-03-14	5	8	13436.7	1964.69	15604.7	10023.3	694.623	1642.52	13436.7	4503.91	21	4070.31	22803.1	BC	5268.81	1550.51	7967.92	3578.9	548.187	1296.26	5268.81	1629.21	21	1880.67	8656.94	C
	P	2024-03-14	5	8	6297.58	14565	42316.6	445.811	5149.49	12176.6	6297.58	4503.91	21	-3068.8	15664	C	2754.76	4644.45	14166.8	433.819	1642.06	3882.86	2754.76	1629.21	21	-633.374	6142.89	C
	K	2024-03-14	5	8	30884.1	12992	38427.3	172.302	4593.35	10861.5	30884.1	4503.91	21	21517.7	40250.5	AB	12305.3	5246.84	16354.9	170.083	1855.04	4386.47	12305.3	1629.21	21	8917.2	15693.5	B
	Complete	2024-03-15	5, flower removed	8	33290.8	6597.48	39687.3	18603.6	2332.56	5515.63	33290.8	1172.23	21	30853	35728.6	A	32991.3	6509.36	39337	18488.3	2301.41	5441.96	32991.3	1159.63	21	30579.7	35402.9	A
	N	2024-03-15	5, flower removed	8	7805.31	1728.9	10324.3	4637.81	611.26	1445.4	7805.31	1172.23	21	5367.52	10243.1	C	7723.5	1716.17	10265	4591.67	606.756	1434.75	7723.5	1159.63	21	5311.92	10135.1	C
	P	2024-03-15	5, flower removed	8	1068.64	662.129	2435.63	426.409	234.098	553.554	1068.64	1172.23	21	-1369.15	3506.43	D	1044.2	651.125	2401.84	415.268	230.208	544.355	1044.2	1159.63	21	-1367.39	3455.78	D
	K	2024-03-15	5, flower removed	8	23219.2	1191.54	24833.7	21419.2	421.273	996.152	23219.2	1172.23	21	20781.4	25657	B	22955.7	1172.58	24451.9	21105.9	414.571	980.305	22955.7	1159.63	21	20544.1	25367.3	B
GLI	Complete	2024-02-15	1	8	0.122482	0.0862051	0.29902	0.0437858	0.0304781	0.0720693	0.122482	0.0231245	21	0.0743925	0.170572	A	0.187341	0.0663744	0.313728	0.114698	0.0234669	0.0554904	0.187341	0.019165	21	0.147485	0.227197	A
	N	2024-02-15	1	8	0.115502	0.0890261	0.235348	0.0244795	0.0314755	0.0744276	0.115502	0.0231245	21	0.0674125	0.163592	A	0.183898	0.0735173	0.272413	0.110159	0.0259923	0.061462	0.183898	0.019165	21	0.144042	0.223754	A
	P	2024-02-15	1	8	0.0828033	0.0444299	0.15337	0.0367433	0.0157083	0.0371443	0.0828033	0.0231245	21	0.0347133	0.130893	A	0.158638	0.0418665	0.223743	0.114345	0.0148021	0.0350013	0.158638	0.019165	21	0.118783	0.198494	A
	K	2024-02-15	1	8	0.171466	0.0873564	0.276355	0.0641338	0.0308851	0.0730317	0.171466	0.0231245	21	0.123376	0.219556	A	0.229484	0.0674652	0.31019	0.1432	0.0238526	0.0564023	0.229484	0.019165	21	0.189628	0.269339	A
	Complete	2024-02-22	2	8	0.257293	0.0431835	0.317191	0.198055	0.0152677	0.0361023	0.257293	0.0135544	21	0.229105	0.285481	A	0.286925	0.0298078	0.325888	0.243098	0.0105386	0.0249199	0.286925	0.0100356	21	0.266055	0.307795	A
	N	2024-02-22	2	8	0.188208	0.069242	0.285855	0.105993	0.0244807	0.0578878	0.188208	0.0135544	21	0.16002	0.216396	B	0.232268	0.0544525	0.301238	0.160544	0.0192519	0.0455234	0.232269	0.0100356	21	0.211398	0.253139	B
	P	2024-02-22	2	8	0.067076	0.0305983	0.122616	0.031316	0.0108181	0.0255808	0.067076	0.0135544	21	0.038888	0.095264	C	0.13554	0.0222209	0.167503	0.106731	0.00785629	0.0185772	0.13554	0.0100356	21	0.11467	0.15641	C
	K	2024-02-22	2	8	0.266012	0.0550426	0.316258	0.169848	0.0194605	0.0460168	0.266012	0.0135544	21	0.237823	0.2942	A	0.291975	0.0365655	0.327511	0.224648	0.0129279	0.0305695	0.291975	0.0100356	21	0.271105	0.312845	A
	Complete	2024-02-29	3	8	0.326223	0.0070577	0.335564	0.314945	0.00249527	0.00590038	0.326223	0.00583328	21	0.314092	0.338354	A	0.32845	0.0070684	0.337722	0.316843	0.00249906	0.00590933	0.32845	0.0046867	21	0.318703	0.338196	A
	N	2024-02-29	3	8	0.316467	0.00895195	0.331448	0.301295	0.00316499	0.00748401	0.316467	0.00583328	21	0.304336	0.328598	A	0.320178	0.00911196	0.336651	0.305301	0.00322156	0.00761779	0.320178	0.0046867	21	0.310431	0.329924	A
	P	2024-02-29	3	8	0.282934	0.0309653	0.335381	0.221398	0.0109479	0.0258876	0.282934	0.00583328	21	0.270803	0.295065	B	0.292946	0.023591	0.335381	0.248027	0.00834066	0.0197225	0.292946	0.0046867	21	0.283199	0.302692	B
	K	2024-02-29	3	8	0.328973	0.00548033	0.33796	0.320633	0.00193759	0.00458167	0.328973	0.00583328	21	0.316842	0.341104	A	0.331584	0.00540186	0.340385	0.322845	0.00190985	0.00451607	0.331584	0.0046867	21	0.321838	0.341331	A
	Complete	2024-03-07	4	8	0.225997	0.0885357	0.309874	0.097007	0.0313021	0.0740177	0.225997	0.0467284	21	0.12882	0.323174	A	0.304813	0.00387352	0.311857	0.29956	0.0013695	0.00323834	0.304813	0.0031571	21	0.298247	0.311378	BC
	N	2024-03-07	4	8	0.184916	0.18034	0.327918	-0.086456	0.0637597	0.150768	0.184916	0.0467284	21	0.0877393	0.282093	A	0.334141	0.00843789	0.348334	0.319197	0.00298325	0.00705426	0.334141	0.0031571	21	0.327576	0.340707	A
	P	2024-03-07	4	8	0.281234	0.0228009	0.300959	0.22872	0.00806135	0.0190621	0.281234	0.0467284	21	0.184057	0.378411	A	0.293875	0.0143121	0.314248	0.267981	0.00506009	0.0119652	0.293875	0.0031571	21	0.287309	0.30044	C
	K	2024-03-07	4	8	0.196491	0.162674	0.315186	-0.110661	0.0575138	0.135999	0.196491	0.0467284	21	0.0993144	0.293668	A	0.313723	0.00876499	0.327822	0.300996	0.00309889	0.00732771	0.313723	0.0031571	21	0.307158	0.320289	B
	Complete	2024-03-14	5	8	-0.13923	0.0892378	0.0150777	-0.225537	0.0315503	0.0746046	-0.13923	0.0584771	21	-0.260839	-0.01762	B	0.283	0.00794835	0.297887	0.273316	0.00281017	0.00664499	0.283	0.00346602	21	0.275792	0.290208	B
	N	2024-03-14	5	8	-0.188422	0.108381	0.0153938	-0.310764	0.0383185	0.0906089	-0.188422	0.0584771	21	-0.310031	-0.066812	B	0.317843	0.00574605	0.328341	0.310491	0.00203154	0.00480382	0.317843	0.00346602	21	0.310635	0.325051	A
	P	2024-03-14	5	8	0.221594	0.182638	0.300555	-0.22921	0.0645722	0.152689	0.221594	0.0584771	21	0.0999847	0.343204	A	0.296379	0.0132137	0.313901	0.270116	0.00467175	0.0110469	0.296379	0.00346602	21	0.289171	0.303587	B
	K	2024-03-14	5	8	-0.127967	0.182707	0.307748	-0.275899	0.0645968	0.152747	-0.127967	0.0584771	21	-0.249576	-0.00635693	B	0.295545	0.0114485	0.313138	0.278494	0.00404765	0.00957116	0.295545	0.00346602	21	0.288337	0.302753	B
	Complete	2024-03-15	5, flower removed	8	0.292143	0.00596161	0.302897	0.285896	0.00210775	0.00498403	0.292143	0.00380376	21	0.284233	0.300054	B	0.295656	0.00581221	0.306334	0.289928	0.00205493	0.00485913	0.295656	0.00360107	21	0.288167	0.303145	B
	N	2024-03-15	5, flower removed	8	0.324975	0.0066629	0.335997	0.314604	0.00235569	0.00557032	0.324975	0.00380376	21	0.317065	0.332886	A	0.329278	0.00624424	0.338161	0.319006	0.00220767	0.00522031	0.329277	0.00360107	21	0.321789	0.336766	A
	P	2024-03-15	5, flower removed	8	0.290403	0.0173746	0.314721	0.255961	0.00614285	0.0145255	0.290403	0.00380376	21	0.282493	0.298313	B	0.300878	0.0160064	0.32765	0.270776	0.00565913	0.0133817	0.300878	0.00360107	21	0.29339	0.308367	B
	K	2024-03-15	5, flower removed	8	0.301814	0.00945322	0.314826	0.287331	0.00334222	0.00790309	0.301814	0.00380376	21	0.293904	0.309725	B	0.306065	0.00948698	0.318906	0.291407	0.00335415	0.00793131	0.306065	0.00360107	21	0.298576	0.313554	B
NDVI	Complete	2024-02-15	1	8	0.393039	0.108031	0.591537	0.257418	0.0381947	0.0903162	0.393039	0.0278911	21	0.335036	0.451041	AB	0.437949	0.103254	0.613515	0.291627	0.0365058	0.0863226	0.43795	0.028716	21	0.378231	0.497668	A
	N	2024-02-15	1	8	0.412829	0.0904584	0.532899	0.297402	0.0319819	0.0756251	0.412829	0.0278911	21	0.354826	0.470831	AB	0.459749	0.0970466	0.581573	0.342247	0.0343112	0.081133	0.459749	0.028716	21	0.400031	0.519467	A
	P	2024-02-15	1	8	0.374225	0.0533541	0.443855	0.30278	0.0188635	0.0446051	0.374225	0.0278911	21	0.316222	0.432228	B	0.420689	0.0608873	0.496043	0.337963	0.0215269	0.0509031	0.420689	0.028716	21	0.360971	0.480407	A
	K	2024-02-15	1	8	0.487697	0.0851878	0.576458	0.379815	0.0301184	0.0712188	0.487697	0.0278911	21	0.429694	0.5457	A	0.532018	0.0856857	0.617862	0.421742	0.0302945	0.071635	0.532018	0.028716	21	0.4723	0.591736	A
	Complete	2024-02-22	2	8	0.584086	0.0410698	0.642519	0.536929	0.0145204	0.0343352	0.584086	0.0152768	21	0.552316	0.615856	AB	0.609942	0.0355857	0.663876	0.565675	0.0125814	0.0297504	0.609942	0.0138383	21	0.581164	0.638721	AB
	N	2024-02-22	2	8	0.526103	0.076589	0.627774	0.430193	0.0270783	0.06403	0.526103	0.0152768	21	0.494334	0.557873	B	0.560461	0.072609	0.655665	0.465095	0.0256711	0.0607026	0.560461	0.0138383	21	0.531682	0.589239	B
	P	2024-02-22	2	8	0.316817	0.0333691	0.356753	0.26683	0.0117977	0.0278972	0.316817	0.0152768	21	0.285047	0.348587	C	0.356877	0.0348829	0.398808	0.305643	0.012333	0.0291628	0.356877	0.0138383	21	0.328099	0.385656	C
	K	2024-02-22	2	8	0.619391	0.0555571	0.671724	0.528047	0.0196424	0.0464469	0.619392	0.0152768	21	0.587622	0.651161	A	0.640822	0.0451998	0.682168	0.560941	0.0159805	0.0377879	0.640822	0.0138383	21	0.612044	0.669601	A
	Complete	2024-02-29	3	8	0.688428	0.00820095	0.702687	0.679747	0.00289947	0.00685616	0.688428	0.0131079	21	0.661169	0.715687	A	0.690285	0.00829485	0.704109	0.681215	0.00293267	0.00693467	0.690285	0.01156	21	0.666244	0.714325	AB
	N	2024-02-29	3	8	0.656411	0.00887411	0.666608	0.643485	0.00313747	0.00741894	0.656411	0.0131079	21	0.629151	0.68367	A	0.658996	0.00969499	0.670336	0.645695	0.0034277	0.00810522	0.658996	0.01156	21	0.634955	0.683036	B
	P	2024-02-29	3	8	0.599461	0.0730734	0.716894	0.448473	0.0258353	0.0610909	0.599461	0.0131079	21	0.572202	0.62672	B	0.60652	0.0640504	0.716894	0.480164	0.0226453	0.0535475	0.60652	0.01156	21	0.58248	0.630561	C
	K	2024-02-29	3	8	0.705878	0.00424683	0.71024	0.697103	0.00150148	0.00355044	0.705878	0.0131079	21	0.678618	0.733137	A	0.707607	0.00405018	0.711313	0.699006	0.00143195	0.00338603	0.707607	0.01156	21	0.683567	0.731648	A
	Complete	2024-03-07	4	8	0.664396	0.0458571	0.711794	0.600294	0.0162129	0.0383375	0.664396	0.0254024	21	0.611569	0.717223	A	0.70105	0.00882787	0.713413	0.687626	0.00312112	0.00738028	0.70105	0.00680313	21	0.686902	0.715198	A
	N	2024-03-07	4	8	0.549088	0.0818029	0.628776	0.425502	0.0289217	0.0683889	0.549088	0.0254024	21	0.496261	0.601915	B	0.618414	0.012008	0.631901	0.601746	0.00424548	0.010039	0.618414	0.00680313	21	0.604267	0.632562	B
	P	2024-03-07	4	8	0.545895	0.0500381	0.616105	0.442107	0.0176911	0.0418329	0.545895	0.0254024	21	0.493068	0.598722	B	0.556771	0.0368692	0.623321	0.500026	0.0130352	0.0308234	0.556771	0.00680313	21	0.542623	0.570919	C
	K	2024-03-07	4	8	0.634664	0.0869545	0.701881	0.470749	0.030743	0.0726958	0.634664	0.0254024	21	0.581837	0.687491	AB	0.696371	0.00904158	0.709905	0.683434	0.00319668	0.00755895	0.696371	0.00680313	21	0.682223	0.710518	A
	Complete	2024-03-14	5	8	0.463273	0.0437624	0.533882	0.402488	0.0154723	0.0365862	0.463273	0.0233753	21	0.414662	0.511885	B	0.698785	0.00908154	0.713977	0.68843	0.00321081	0.00759236	0.698785	0.00935511	21	0.67933	0.71824	A
	N	2024-03-14	5	8	0.373606	0.0506462	0.477018	0.323577	0.0179061	0.0423413	0.373606	0.0233753	21	0.324995	0.422218	B	0.591208	0.0124853	0.608638	0.57698	0.00441422	0.010438	0.591208	0.00935511	21	0.571753	0.610663	B
	P	2024-03-14	5	8	0.560572	0.0655523	0.613653	0.412042	0.0231762	0.0548031	0.560572	0.0233753	21	0.511961	0.609184	A	0.598395	0.0409128	0.675514	0.537274	0.0144649	0.034204	0.598395	0.00935511	21	0.57894	0.61785	B
	K	2024-03-14	5	8	0.440696	0.0749183	0.616937	0.383742	0.0264876	0.0626333	0.440696	0.0233753	21	0.392084	0.489308	B	0.668599	0.0204208	0.689303	0.620498	0.00721984	0.0170722	0.668599	0.00935511	21	0.649144	0.688054	A
	Complete	2024-03-15	5, flower removed	8	0.700627	0.0100468	0.720217	0.688237	0.00355208	0.00839933	0.700627	0.00629155	21	0.687543	0.713711	A	0.704618	0.0101774	0.724095	0.692213	0.00359825	0.00850852	0.704618	0.00611639	21	0.691898	0.717337	A
	N	2024-03-15	5, flower removed	8	0.590491	0.00971363	0.608929	0.580684	0.00343429	0.0081208	0.590491	0.00629155	21	0.577407	0.603575	C	0.593356	0.00960295	0.610753	0.58372	0.00339515	0.00802826	0.593356	0.00611639	21	0.580636	0.606076	C
	P	2024-03-15	5, flower removed	8	0.588554	0.0341945	0.631504	0.526534	0.0120896	0.0285873	0.588554	0.00629155	21	0.575471	0.601638	C	0.593359	0.0332251	0.634286	0.533405	0.0117468	0.0277769	0.593359	0.00611639	21	0.58064	0.606079	C
	K	2024-03-15	5, flower removed	8	0.670288	0.00722958	0.680404	0.662943	0.00255604	0.00604408	0.670288	0.00629155	21	0.657204	0.683372	B	0.674701	0.00701081	0.684878	0.667365	0.00247869	0.00586118	0.674701	0.00611639	21	0.661981	0.687421	B
NPCI	Complete	2024-02-15	1	8	0.165712	0.0440816	0.228155	0.109626	0.0155852	0.0368531	0.165711	0.0124937	21	0.139729	0.191694	A	0.171296	0.046954	0.241586	0.115441	0.0166007	0.0392545	0.171296	0.0132301	21	0.143782	0.19881	A
	N	2024-02-15	1	8	0.180035	0.0533313	0.230548	0.0839332	0.0188555	0.0445861	0.180035	0.0124937	21	0.154053	0.206017	A	0.18763	0.0573474	0.237784	0.0934176	0.0202754	0.0479437	0.18763	0.0132301	21	0.160116	0.215144	A
	P	2024-02-15	1	8	0.200101	0.0230267	0.232084	0.171342	0.00814117	0.0192508	0.200101	0.0124937	21	0.174119	0.226084	A	0.207963	0.0269957	0.239953	0.173542	0.00954441	0.022569	0.207963	0.0132301	21	0.180449	0.235476	A
	K	2024-02-15	1	8	0.165361	0.0480902	0.224111	0.106223	0.0170024	0.0402044	0.165361	0.0124937	21	0.139379	0.191343	A	0.165961	0.0517105	0.232006	0.107104	0.0182824	0.0432311	0.165961	0.0132301	21	0.138448	0.193475	A
	Complete	2024-02-22	2	8	0.130854	0.0267445	0.166701	0.0993208	0.00945562	0.022359	0.130854	0.0128448	21	0.104142	0.157566	B	0.12805	0.024886	0.161642	0.0971127	0.00879853	0.0208052	0.12805	0.0126553	21	0.101732	0.154368	B
	N	2024-02-22	2	8	0.157824	0.0469089	0.219313	0.0956781	0.0165848	0.0392168	0.157824	0.0128448	21	0.131111	0.184536	AB	0.152123	0.0457796	0.214369	0.0969481	0.0161855	0.0382727	0.152123	0.0126553	21	0.125805	0.178441	B
	P	2024-02-22	2	8	0.208274	0.0573865	0.25643	0.0734578	0.0202892	0.0479763	0.208274	0.0128448	21	0.181562	0.234987	A	0.217751	0.0579474	0.263447	0.0822174	0.0204875	0.0484452	0.217751	0.0126553	21	0.191433	0.24407	A
	K	2024-02-22	2	8	0.116692	0.033799	0.173791	0.0853391	0.0119497	0.0282566	0.116692	0.0128448	21	0.0899801	0.143405	B	0.110505	0.029181	0.165001	0.083768	0.0103171	0.024396	0.110505	0.0126553	21	0.084187	0.136823	B
	Complete	2024-02-29	3	8	0.0920754	0.00736502	0.101381	0.0835328	0.00260393	0.00615731	0.0920754	0.00368846	21	0.0844048	0.0997459	C	0.0918739	0.00724734	0.101177	0.0834323	0.00256232	0.00605893	0.0918739	0.00351394	21	0.0845662	0.0991815	C
	N	2024-02-29	3	8	0.110858	0.0109443	0.123639	0.0935574	0.0038694	0.00914969	0.110858	0.00368846	21	0.103187	0.118528	B	0.110284	0.0111864	0.122778	0.0932487	0.00395497	0.00935203	0.110284	0.00351394	21	0.102976	0.117591	B
	P	2024-02-29	3	8	0.158279	0.0137867	0.172606	0.135575	0.00487432	0.0115259	0.158279	0.00368846	21	0.150608	0.165949	A	0.158223	0.0123806	0.172971	0.142539	0.0043772	0.0103504	0.158223	0.00351394	21	0.150916	0.165531	A
	K	2024-02-29	3	8	0.0865654	0.0101159	0.101504	0.0703079	0.0035765	0.00845707	0.0865654	0.00368846	21	0.0788948	0.094236	C	0.0859678	0.00948541	0.0983903	0.0701592	0.0033536	0.00793	0.0859679	0.00351394	21	0.0786602	0.0932755	C
	Complete	2024-03-07	4	8	0.143393	0.0884586	0.276639	0.0582044	0.0312748	0.0739533	0.143393	0.041113	21	0.0578934	0.228892	A	0.0743717	0.0122133	0.0907107	0.0579854	0.00431805	0.0102106	0.0743717	0.0074289	21	0.0589224	0.0898209	C
	N	2024-03-07	4	8	0.289176	0.132803	0.479473	0.177046	0.046953	0.111026	0.289176	0.041113	21	0.203677	0.374675	A	0.185026	0.0130241	0.20574	0.170249	0.00460473	0.0108884	0.185026	0.0074289	21	0.169577	0.200475	B
	P	2024-03-07	4	8	0.231528	0.0372988	0.279104	0.159155	0.0131871	0.0311826	0.231528	0.041113	21	0.146029	0.317027	A	0.232871	0.0324429	0.278994	0.179523	0.0114703	0.027123	0.232871	0.0074289	21	0.217421	0.24832	A
	K	2024-03-07	4	8	0.195354	0.154623	0.491647	0.082205	0.0546673	0.129268	0.195354	0.041113	21	0.109855	0.280854	A	0.0990494	0.0172626	0.135011	0.0818524	0.00610324	0.0144319	0.0990494	0.0074289	21	0.0836001	0.114499	C
	Complete	2024-03-14	5	8	0.466243	0.0699834	0.538776	0.339739	0.0247429	0.0585076	0.466243	0.0379507	21	0.38732	0.545166	A	0.114279	0.00944645	0.123836	0.0979979	0.00333983	0.00789743	0.114279	0.0089799	21	0.0956043	0.132954	C
	N	2024-03-14	5	8	0.55699	0.0805045	0.649562	0.407694	0.0284626	0.0673034	0.55699	0.0379507	21	0.478067	0.635913	A	0.237657	0.0222331	0.271389	0.214673	0.00786058	0.0185873	0.237657	0.0089799	21	0.218983	0.256332	A
	P	2024-03-14	5	8	0.279391	0.119795	0.571588	0.19887	0.0423538	0.100151	0.279391	0.0379507	21	0.200468	0.358314	B	0.229536	0.0280487	0.25927	0.18161	0.0099167	0.0234493	0.229536	0.0089799	21	0.210861	0.24821	A
	K	2024-03-14	5	8	0.50392	0.108591	0.601486	0.251388	0.0383925	0.090784	0.50392	0.0379507	21	0.424997	0.582843	A	0.181598	0.0288095	0.250547	0.161587	0.0101857	0.0240854	0.181598	0.0089799	21	0.162923	0.200272	B
	Complete	2024-03-15	5, flower removed	8	0.0962041	0.0112666	0.110834	0.078385	0.00398335	0.00941912	0.0962041	0.00503283	21	0.0857377	0.10667	C	0.0937832	0.0115471	0.108424	0.0756083	0.00408252	0.00965363	0.0937832	0.0051597	21	0.083053	0.104513	C
	N	2024-03-15	5, flower removed	8	0.221766	0.0147282	0.247946	0.20383	0.00520719	0.0123131	0.221766	0.00503283	21	0.2113	0.232233	A	0.221149	0.0147705	0.247464	0.203202	0.00522215	0.0123484	0.221149	0.0051597	21	0.210419	0.231879	A
	P	2024-03-15	5, flower removed	8	0.233971	0.0219368	0.266473	0.207411	0.00775584	0.0183397	0.233971	0.00503283	21	0.223505	0.244437	A	0.233015	0.0225623	0.267439	0.20613	0.00797698	0.0188626	0.233015	0.0051597	21	0.222285	0.243746	A
	K	2024-03-15	5, flower removed	8	0.149266	0.00655521	0.156703	0.138939	0.00231762	0.0054803	0.149266	0.00503283	21	0.1388	0.159733	B	0.146976	0.00667172	0.154341	0.136678	0.00235881	0.0055777	0.146976	0.0051597	21	0.136245	0.157706	B
PSRI	Complete	2024-02-15	1	8	0.107736	0.0501813	0.178762	0.0365937	0.0177418	0.0419526	0.107736	0.0143838	21	0.0778235	0.137649	A	0.103868	0.0453682	0.169455	0.0452553	0.0160401	0.0379288	0.103868	0.0132716	21	0.0762684	0.131468	A
	N	2024-02-15	1	8	0.126835	0.0609421	0.179901	0.0241263	0.0215463	0.0509488	0.126835	0.0143838	21	0.0969224	0.156748	A	0.121942	0.0578491	0.171945	0.0347339	0.0204527	0.0483631	0.121942	0.0132716	21	0.0943422	0.149542	A
	P	2024-02-15	1	8	0.144246	0.027768	0.17875	0.10646	0.00981747	0.0232146	0.144246	0.0143838	21	0.114333	0.174159	A	0.138494	0.0280294	0.170019	0.0993363	0.0099099	0.0234332	0.138494	0.0132716	21	0.110894	0.166093	A
	K	2024-02-15	1	8	0.104466	0.055466	0.169718	0.0449149	0.0196102	0.0463707	0.104466	0.0143838	21	0.0745535	0.134379	A	0.097085	0.0510637	0.160041	0.0444806	0.0180537	0.0426903	0.0970849	0.0132716	21	0.0694852	0.124685	A
	Complete	2024-02-22	2	8	0.0634914	0.0263909	0.10245	0.0333062	0.00933058	0.0220633	0.0634914	0.0133242	21	0.0357822	0.0912006	B	0.0587217	0.0220625	0.0921764	0.0351132	0.00780026	0.0184447	0.0587217	0.0121105	21	0.0335365	0.0839069	B
	N	2024-02-22	2	8	0.100363	0.0485884	0.160883	0.0306856	0.0171786	0.040621	0.100363	0.0133242	21	0.0726537	0.128072	AB	0.0901054	0.0430919	0.147604	0.0345932	0.0152353	0.0360257	0.0901054	0.0121105	21	0.0649202	0.115291	B
	P	2024-02-22	2	8	0.151229	0.0600265	0.200633	0.0118264	0.0212226	0.0501834	0.151229	0.0133242	21	0.123519	0.178938	A	0.147481	0.0559513	0.190381	0.017939	0.0197818	0.0467765	0.147481	0.0121105	21	0.122296	0.172666	A
	K	2024-02-22	2	8	0.0587217	0.0333984	0.114432	0.0314489	0.0118081	0.0279218	0.0587217	0.0133242	21	0.0310125	0.0864309	B	0.0513438	0.026503	0.0996404	0.0294336	0.00937021	0.022157	0.0513437	0.0121105	21	0.0261586	0.0765289	B
	Complete	2024-02-29	3	8	0.0313512	0.0034408	0.0361233	0.0276007	0.00121651	0.00287658	0.0313512	0.00233537	21	0.0264945	0.0362079	C	0.0310299	0.0034456	0.0358128	0.0272843	0.0012182	0.00288059	0.0310299	0.00218255	21	0.026491	0.0355687	C
	N	2024-02-29	3	8	0.04179	0.00414171	0.0475427	0.0358483	0.00146432	0.00346256	0.04179	0.00233537	21	0.0369334	0.0466467	B	0.0411748	0.00428202	0.0469758	0.0356238	0.00151392	0.00357986	0.0411748	0.00218255	21	0.036636	0.0457137	B
	P	2024-02-29	3	8	0.0653062	0.0117157	0.0757105	0.040899	0.00414212	0.00979455	0.0653062	0.00233537	21	0.0604496	0.0701629	A	0.0648458	0.0107145	0.0750457	0.040899	0.00378815	0.00895754	0.0648458	0.00218255	21	0.060307	0.0693847	A
	K	2024-02-29	3	8	0.0276469	0.00348047	0.0328896	0.0223101	0.00123053	0.00290975	0.0276469	0.00233537	21	0.0227903	0.0325036	C	0.0271369	0.00317122	0.0310677	0.0220177	0.0011212	0.00265121	0.0271369	0.00218255	21	0.022598	0.0316758	C
	Complete	2024-03-07	4	8	0.0680074	0.0535017	0.14308	0.019581	0.0189157	0.0447285	0.0680074	0.0296929	21	0.00625763	0.129757	A	0.025292	0.00451867	0.0312045	0.0194619	0.00159759	0.0037777	0.025292	0.00422983	21	0.0164956	0.0340884	C
	N	2024-03-07	4	8	0.158293	0.110515	0.325313	0.0697547	0.0390729	0.0923928	0.158293	0.0296929	21	0.0965435	0.220043	A	0.0743125	0.0063128	0.0847933	0.0660119	0.00223191	0.00527763	0.0743125	0.00422983	21	0.0655161	0.0831089	B
	P	2024-03-07	4	8	0.113816	0.0253262	0.138507	0.0649962	0.00895415	0.0211732	0.113816	0.0296929	21	0.0520661	0.175566	A	0.113484	0.0222931	0.137358	0.0783647	0.0078818	0.0186375	0.113484	0.00422983	21	0.104688	0.12228	A
	K	2024-03-07	4	8	0.103025	0.108975	0.313613	0.0297879	0.0385284	0.0911053	0.103025	0.0296929	21	0.0412755	0.164775	A	0.0330189	0.00470433	0.0408717	0.0271808	0.00166323	0.00393292	0.0330189	0.00422983	21	0.0242225	0.0418153	C
	Complete	2024-03-14	5	8	0.312688	0.0528208	0.38294	0.220868	0.018675	0.0441593	0.312688	0.0310536	21	0.248109	0.377267	A	0.0424884	0.00465832	0.0498915	0.0369153	0.00164696	0.00389445	0.0424884	0.00510991	21	0.0318618	0.053115	C
	N	2024-03-14	5	8	0.37829	0.0662779	0.444173	0.241347	0.0234328	0.0554097	0.378289	0.0310536	21	0.31371	0.442869	A	0.100383	0.0105231	0.116733	0.087622	0.00372048	0.00879755	0.100383	0.00510991	21	0.0897563	0.11101	A
	P	2024-03-14	5	8	0.13744	0.0915531	0.360676	0.0811991	0.0323689	0.0765403	0.13744	0.0310536	21	0.072861	0.20202	B	0.0976974	0.0209368	0.130944	0.0643322	0.00740229	0.0175036	0.0976974	0.00510991	21	0.0870708	0.108324	A
	K	2024-03-14	5	8	0.325765	0.0957588	0.395829	0.0994699	0.0338558	0.0800563	0.325765	0.0310536	21	0.261186	0.390345	A	0.0676315	0.0124432	0.0974497	0.0563208	0.00439933	0.0104028	0.0676315	0.00510991	21	0.0570048	0.0782581	B
	Complete	2024-03-15	5, flower removed	8	0.0375712	0.00404066	0.0430216	0.0318992	0.00142859	0.00337808	0.0375712	0.00344571	21	0.0304055	0.044737	C	0.0348157	0.0040885	0.0401867	0.0287772	0.0014455	0.00341807	0.0348157	0.0034324	21	0.0276776	0.0419538	C
	N	2024-03-15	5, flower removed	8	0.0957629	0.00703502	0.106628	0.0867712	0.00248726	0.00588142	0.0957628	0.00344571	21	0.0885971	0.102929	A	0.0942881	0.00703099	0.105612	0.0857361	0.00248583	0.00587806	0.0942881	0.0034324	21	0.08715	0.101426	A
	P	2024-03-15	5, flower removed	8	0.102786	0.0187723	0.138461	0.0833338	0.00663703	0.0156941	0.102786	0.00344571	21	0.0956201	0.109952	A	0.100289	0.0186044	0.134461	0.0810371	0.00657765	0.0155537	0.100289	0.0034324	21	0.0931514	0.107427	A
	K	2024-03-15	5, flower removed	8	0.0587833	0.002938	0.0626917	0.0547572	0.00103874	0.00245623	0.0587833	0.00344571	21	0.0516175	0.065949	B	0.0558101	0.00267364	0.0591906	0.0520143	0.000945273	0.00223521	0.0558101	0.0034324	21	0.0486721	0.0629482	B

## Sheet: Table S5
Supplementary Table S5
Tomato (unfiltered dataset): morphological parameters and vegetation indices measured by the TraitFinder.
Unfiltered dataset because tomato plants did not have flower tissue.
Post hoc multiple comparisons were performed using the Tukey’s HSD test at p < 0.05.
Different letters indicate significant differences among treatments at each phenotyping date.
Parameter	Nutrient	Scan date	week	n	mean	sd	max	min	se	ic	emmean	SE	df	lower.CL	upper.CL	.group
Digital Biomass (cm3)	Complete	2024-02-01	1	8	202.669	59.6704	287.668	137.338	21.0967	49.8857	202.669	24.4714	21	151.778	253.56	A
	N	2024-02-01	1	8	184.204	62.9586	273.578	92.7382	22.2592	52.6347	184.204	24.4714	21	133.313	235.095	A
	P	2024-02-01	1	8	228.341	57.4931	307.245	159.965	20.3269	48.0654	228.341	24.4714	21	177.45	279.233	A
	K	2024-02-01	1	8	205.31	81.3166	330.737	77.841	28.7498	67.9824	205.31	24.4714	21	154.419	256.202	A
	Complete	2024-02-08	2	8	1514.79	484.403	2087.47	640.052	171.262	404.971	1514.79	142.127	21	1219.23	1810.36	A
	N	2024-02-08	2	8	903.436	184.729	1180.99	656.53	65.3117	154.438	903.436	142.127	21	607.868	1199	B
	P	2024-02-08	2	8	506.446	138.041	756.924	329.517	48.8049	115.405	506.446	142.127	21	210.877	802.014	B
	K	2024-02-08	2	8	1566.31	475.067	2438.12	948.591	167.961	397.166	1566.31	142.127	21	1270.74	1861.88	A
	Complete	2024-02-15	3	8	7032	1783.52	8326.15	2940.85	630.569	1491.06	7032	374.179	21	6253.85	7810.15	A
	N	2024-02-15	3	8	2656.69	163.032	2889.23	2393.26	57.6404	136.298	2656.69	374.179	21	1878.54	3434.83	B
	P	2024-02-15	3	8	537.298	148.462	730.144	299.799	52.4893	124.118	537.298	374.179	21	-240.849	1315.45	C
	K	2024-02-15	3	8	6069.29	965.284	7043.74	4717.31	341.279	806.997	6069.29	374.179	21	5291.14	6847.44	A
	Complete	2024-02-22	4	8	13074.6	3165.59	15385.6	5379.08	1119.21	2646.5	13074.6	722.487	21	11572.2	14577.1	A
	N	2024-02-22	4	8	4054.15	823.12	5916.46	3482.88	291.017	688.145	4054.15	722.487	21	2551.66	5556.65	C
	P	2024-02-22	4	8	469.457	138.834	699.912	311.074	49.0854	116.068	469.457	722.487	21	-1033.04	1971.95	D
	K	2024-02-22	4	8	9673.14	1736.32	12833.3	7463.49	613.883	1451.6	9673.14	722.487	21	8170.64	11175.6	B
	Complete	2024-02-29	5	8	17893.2	3995.42	20788.1	8667.71	1412.59	3340.25	17893.2	852.802	21	16119.7	19666.7	A
	N	2024-02-29	5	8	4185.53	821.977	6135.18	3565.58	290.613	687.19	4185.54	852.802	21	2412.04	5959.03	C
	P	2024-02-29	5	8	360.046	176.798	710.302	180.915	62.5075	147.807	360.046	852.802	21	-1413.45	2133.55	D
	K	2024-02-29	5	8	10299.6	2128.53	14112.5	7943.32	752.55	1779.5	10299.6	852.802	21	8526.12	12073.1	B
	Complete	2024-03-07	6	8	20600.4	8847.49	26727.2	418.261	3128.06	7396.68	20600.4	2172.2	21	16083.1	25117.8	A
	N	2024-03-07	6	8	4669.44	901.088	6635.56	3827.66	318.583	753.328	4669.45	2172.2	21	152.098	9186.79	B
	P	2024-03-07	6	8	1937.08	4884.17	14024.2	119.075	1726.82	4083.27	1937.08	2172.2	21	-2580.27	6454.42	B
	K	2024-03-07	6	8	13353.6	3530.19	17903.6	9327.28	1248.11	2951.31	13353.6	2172.2	21	8836.28	17871	A
3D leaf area (mm3)	Complete	2024-02-01	1	8	3392.82	786.067	4833.43	2477.22	277.917	657.169	3392.82	250.905	21	2871.03	3914.6	A
	N	2024-02-01	1	8	3060.03	700.537	4297.64	1905.22	247.677	585.663	3060.03	250.905	21	2538.25	3581.82	A
	P	2024-02-01	1	8	3640.47	564.602	4666.03	2690.79	199.617	472.019	3640.47	250.905	21	3118.68	4162.25	A
	K	2024-02-01	1	8	3252.4	688.291	4563.92	2323.34	243.347	575.425	3252.4	250.905	21	2730.62	3774.19	A
	Complete	2024-02-08	2	8	12255.3	2600.71	14290.7	6739.81	919.49	2174.25	12255.3	769.063	21	10655.9	13854.6	A
	N	2024-02-08	2	8	9091.11	1430.26	11316.7	6975	505.672	1195.72	9091.11	769.063	21	7491.75	10690.5	B
	P	2024-02-08	2	8	5303.14	992.115	7214.02	4148.74	350.766	829.429	5303.14	769.063	21	3703.79	6902.5	C
	K	2024-02-08	2	8	12371.1	2434.96	17223.1	9711.94	860.887	2035.67	12371.1	769.063	21	10771.7	13970.4	A
	Complete	2024-02-15	3	8	33211	5914.99	39045.5	19597	2091.26	4945.06	33211	1252.7	21	30605.9	35816.1	A
	N	2024-02-15	3	8	17520.5	878.532	18743.8	16477.7	310.608	734.471	17520.5	1252.7	21	14915.4	20125.7	B
	P	2024-02-15	3	8	4909.8	1132.44	6511.32	3083.21	400.38	946.747	4909.8	1252.7	21	2304.67	7514.93	C
	K	2024-02-15	3	8	30679.8	2941.65	34105	26811.4	1040.03	2459.28	30679.8	1252.7	21	28074.7	33285	A
	Complete	2024-02-22	4	8	42188.8	8133.87	48299.1	22623.8	2875.76	6800.09	42188.8	1910.61	21	38215.5	46162.2	A
	N	2024-02-22	4	8	19839	3223.18	27558.4	17574.5	1139.57	2694.65	19839	1910.61	21	15865.7	23812.4	B
	P	2024-02-22	4	8	4061.43	920.529	6005.52	3092.61	325.456	769.582	4061.43	1910.61	21	88.0943	8034.76	C
	K	2024-02-22	4	8	36509	4141.62	44716.3	31715.2	1464.28	3462.48	36509	1910.61	21	32535.7	40482.3	A
	Complete	2024-02-29	5	8	44718.4	8085.2	49948.2	25183.9	2858.55	6759.39	44718.4	1827.73	21	40917.5	48519.4	A
	N	2024-02-29	5	8	17404.8	2627.95	23574.8	14783.6	929.119	2197.02	17404.8	1827.73	21	13603.8	21205.7	C
	P	2024-02-29	5	8	2801.29	530.306	3852.36	2145.97	187.491	443.347	2801.29	1827.73	21	-999.691	6602.27	D
	K	2024-02-29	5	8	31439.6	4755.85	40486	25241	1681.45	3975.99	31439.6	1827.73	21	27638.7	35240.6	B
	Complete	2024-03-07	6	8	41512.9	16516.6	53746.1	3411.08	5839.49	13808.2	41512.9	4197.67	21	32783.4	50242.4	A
	N	2024-03-07	6	8	16900.2	2130.53	21699.7	14321.7	753.255	1781.16	16900.2	4197.67	21	8170.65	25629.7	BC
	P	2024-03-07	6	8	5526.95	10701.3	31995	1025.25	3783.48	8946.51	5526.95	4197.67	21	-3202.59	14256.5	C
	K	2024-03-07	6	8	31916.3	5882.6	40230.5	25754.6	2079.81	4917.97	31916.3	4197.67	21	23186.7	40645.8	AB
GLI	Complete	2024-02-01	1	8	0.236072	0.0185556	0.264791	0.209264	0.00656041	0.0155129	0.236072	0.00608287	21	0.223422	0.248723	A
	N	2024-02-01	1	8	0.232768	0.019215	0.265788	0.20415	0.00679353	0.0160641	0.232768	0.00608287	21	0.220118	0.245418	A
	P	2024-02-01	1	8	0.228909	0.0147242	0.249408	0.206026	0.0052058	0.0123098	0.228909	0.00608287	21	0.216259	0.241559	A
	K	2024-02-01	1	8	0.242127	0.0188951	0.270419	0.215216	0.00668042	0.0157967	0.242127	0.00608287	21	0.229477	0.254778	A
	Complete	2024-02-08	2	8	0.261311	0.0198848	0.28166	0.217608	0.00703034	0.0166241	0.261311	0.00502055	21	0.25087	0.271752	AB
	N	2024-02-08	2	8	0.256148	0.0150982	0.277825	0.22962	0.00533803	0.0126224	0.256148	0.00502055	21	0.245707	0.266589	B
	P	2024-02-08	2	8	0.186098	0.0101088	0.207578	0.173478	0.00357402	0.0084512	0.186098	0.00502055	21	0.175658	0.196539	C
	K	2024-02-08	2	8	0.278112	0.0136029	0.295444	0.25442	0.00480936	0.0113723	0.278112	0.00502055	21	0.267671	0.288553	A
	Complete	2024-02-15	3	8	0.230943	0.0166491	0.252393	0.197272	0.00588635	0.013919	0.230943	0.00428487	21	0.222032	0.239854	B
	N	2024-02-15	3	8	0.263705	0.010216	0.280406	0.249386	0.00361189	0.00854076	0.263705	0.00428487	21	0.254794	0.272616	A
	P	2024-02-15	3	8	0.128376	0.00641065	0.14087	0.120727	0.00226651	0.00535944	0.128376	0.00428487	21	0.119465	0.137287	C
	K	2024-02-15	3	8	0.270147	0.0113554	0.285563	0.257503	0.00401474	0.00949336	0.270147	0.00428487	21	0.261236	0.279058	A
	Complete	2024-02-22	4	8	0.219495	0.0197256	0.235077	0.17366	0.00697406	0.016491	0.219495	0.00709427	21	0.204742	0.234249	B
	N	2024-02-22	4	8	0.252322	0.0131858	0.272611	0.227117	0.0046619	0.0110236	0.252322	0.00709427	21	0.237569	0.267075	A
	P	2024-02-22	4	8	0.106024	0.0169435	0.141633	0.0885712	0.00599042	0.0141651	0.106024	0.00709427	21	0.0912706	0.120777	C
	K	2024-02-22	4	8	0.244002	0.0235525	0.288421	0.215471	0.00832706	0.0196904	0.244002	0.00709427	21	0.229248	0.258755	AB
	Complete	2024-02-29	5	8	0.218351	0.0150583	0.23462	0.18379	0.0053239	0.012589	0.218351	0.00678767	21	0.204235	0.232467	A
	N	2024-02-29	5	8	0.21979	0.0107052	0.234178	0.205832	0.00378487	0.0089498	0.21979	0.00678767	21	0.205675	0.233906	A
	P	2024-02-29	5	8	0.0934012	0.0182252	0.116834	0.0629295	0.0064436	0.0152367	0.0934012	0.00678767	21	0.0792854	0.107517	B
	K	2024-02-29	5	8	0.202522	0.0241361	0.250749	0.172998	0.0085334	0.0201783	0.202522	0.00678767	21	0.188407	0.216638	A
	Complete	2024-03-07	6	8	0.179903	0.046031	0.215972	0.07402	0.0162744	0.0384829	0.179903	0.0137415	21	0.151326	0.20848	A
	N	2024-03-07	6	8	0.172486	0.0104644	0.194075	0.161704	0.00369974	0.0087485	0.172486	0.0137415	21	0.143909	0.201063	A
	P	2024-03-07	6	8	0.0967918	0.047722	0.209169	0.0554034	0.0168723	0.0398966	0.0967918	0.0137415	21	0.0682148	0.125369	B
	K	2024-03-07	6	8	0.174066	0.016223	0.207374	0.151847	0.00573571	0.0135628	0.174066	0.0137415	21	0.145489	0.202643	A
NDVI	Complete	2024-02-01	1	8	0.616043	0.0311312	0.651865	0.56662	0.0110065	0.0260263	0.616043	0.00739255	21	0.600669	0.631416	A
	N	2024-02-01	1	8	0.614316	0.0249992	0.64875	0.573649	0.00883855	0.0208998	0.614316	0.00739255	21	0.598942	0.629689	A
	P	2024-02-01	1	8	0.63223	0.0173565	0.650384	0.603088	0.00613645	0.0145104	0.63223	0.00739255	21	0.616857	0.647604	A
	K	2024-02-01	1	8	0.627138	0.0187158	0.655924	0.605118	0.00661704	0.0156468	0.627137	0.00739255	21	0.611764	0.642511	A
	Complete	2024-02-08	2	8	0.642084	0.0138565	0.662088	0.62267	0.00489902	0.0115843	0.642084	0.00411454	21	0.633527	0.65064	A
	N	2024-02-08	2	8	0.625729	0.0111124	0.64016	0.608912	0.00392883	0.00929021	0.625729	0.00411454	21	0.617173	0.634286	B
	P	2024-02-08	2	8	0.6179	0.0114005	0.638738	0.602178	0.00403068	0.00953105	0.6179	0.00411454	21	0.609343	0.626457	B
	K	2024-02-08	2	8	0.655872	0.0109853	0.671951	0.640116	0.0038839	0.00918397	0.655872	0.00411454	21	0.647315	0.664429	A
	Complete	2024-02-15	3	8	0.620054	0.0129205	0.640297	0.598843	0.0045681	0.0108018	0.620054	0.00497668	21	0.609704	0.630403	AB
	N	2024-02-15	3	8	0.607754	0.0151317	0.631801	0.584526	0.00534985	0.0126504	0.607754	0.00497668	21	0.597404	0.618103	BC
	P	2024-02-15	3	8	0.595122	0.014582	0.622245	0.571583	0.00515551	0.0121908	0.595122	0.00497668	21	0.584773	0.605472	C
	K	2024-02-15	3	8	0.636681	0.0126397	0.656056	0.62032	0.00446879	0.010567	0.636681	0.00497668	21	0.626331	0.64703	A
	Complete	2024-02-22	4	8	0.563146	0.0195468	0.588044	0.53004	0.00691085	0.0163416	0.563147	0.00838912	21	0.5457	0.580593	AB
	N	2024-02-22	4	8	0.5459	0.0246538	0.581289	0.502874	0.00871644	0.0206111	0.5459	0.00838912	21	0.528454	0.563346	B
	P	2024-02-22	4	8	0.58186	0.0232157	0.606709	0.529084	0.00820799	0.0194088	0.58186	0.00838912	21	0.564414	0.599306	A
	K	2024-02-22	4	8	0.572743	0.0245521	0.612608	0.542571	0.00868047	0.020526	0.572743	0.00838912	21	0.555297	0.590189	AB
	Complete	2024-02-29	5	8	0.529936	0.0200245	0.561451	0.498695	0.00707973	0.0167409	0.529936	0.00778913	21	0.513738	0.546135	B
	N	2024-02-29	5	8	0.478202	0.0191226	0.500611	0.437291	0.00676084	0.0159869	0.478202	0.00778913	21	0.462003	0.4944	C
	P	2024-02-29	5	8	0.574312	0.0173027	0.613502	0.558358	0.00611742	0.0144654	0.574312	0.00778913	21	0.558113	0.59051	A
	K	2024-02-29	5	8	0.497334	0.0258795	0.536009	0.456248	0.0091498	0.0216358	0.497334	0.00778913	21	0.481136	0.513533	C
	Complete	2024-03-07	6	8	0.487793	0.0468122	0.539924	0.388165	0.0165506	0.039136	0.487793	0.00999804	21	0.467001	0.508586	B
	N	2024-03-07	6	8	0.419488	0.0148869	0.441668	0.395093	0.00526333	0.0124458	0.419488	0.00999804	21	0.398696	0.44028	C
	P	2024-03-07	6	8	0.547077	0.028901	0.592938	0.508211	0.010218	0.0241618	0.547077	0.00999804	21	0.526285	0.567869	A
	K	2024-03-07	6	8	0.432739	0.0225778	0.476214	0.396931	0.00798246	0.0188755	0.432738	0.00999804	21	0.411946	0.453531	C
NPCI	Complete	2024-02-01	1	8	0.0671221	0.00773137	0.0796819	0.0566434	0.00273345	0.00646359	0.0671221	0.00389296	21	0.0590263	0.075218	AB
	N	2024-02-01	1	8	0.076667	0.0134643	0.104352	0.0652819	0.00476036	0.0112565	0.076667	0.00389296	21	0.0685711	0.0847628	A
	P	2024-02-01	1	8	0.0571183	0.0103144	0.0730242	0.0445775	0.00364668	0.00862303	0.0571183	0.00389296	21	0.0490225	0.0652142	B
	K	2024-02-01	1	8	0.0706835	0.0150713	0.0912674	0.0506439	0.00532853	0.0126	0.0706835	0.00389296	21	0.0625877	0.0787794	AB
	Complete	2024-02-08	2	8	0.0576496	0.0142401	0.0706685	0.0246689	0.00503463	0.011905	0.0576496	0.00365793	21	0.0500425	0.0652566	A
	N	2024-02-08	2	8	0.0706566	0.0105475	0.0877177	0.0578985	0.00372911	0.00881794	0.0706566	0.00365793	21	0.0630495	0.0782637	A
	P	2024-02-08	2	8	0.0610049	0.00914633	0.0712313	0.0496876	0.00323372	0.00764653	0.0610049	0.00365793	21	0.0533978	0.068612	A
	K	2024-02-08	2	8	0.0616962	0.00349586	0.0665759	0.0575086	0.00123597	0.00292261	0.0616962	0.00365793	21	0.0540892	0.0693033	A
	Complete	2024-02-15	3	8	0.0970149	0.00734843	0.103285	0.0816012	0.00259806	0.00614344	0.0970149	0.00419519	21	0.0882905	0.105739	B
	N	2024-02-15	3	8	0.155534	0.0227984	0.17683	0.110429	0.00806045	0.0190599	0.155534	0.00419519	21	0.14681	0.164259	A
	P	2024-02-15	3	8	0.111366	0.00765127	0.123234	0.0984204	0.00270513	0.00639662	0.111366	0.00419519	21	0.102642	0.12009	B
	K	2024-02-15	3	8	0.109923	0.00881791	0.118705	0.0922533	0.0031176	0.00737195	0.109923	0.00419519	21	0.101199	0.118648	B
	Complete	2024-02-22	4	8	0.142227	0.0183593	0.176178	0.123697	0.00649101	0.0153488	0.142227	0.00790342	21	0.125791	0.158663	B
	N	2024-02-22	4	8	0.230773	0.0331607	0.264501	0.176496	0.0117241	0.0277231	0.230773	0.00790342	21	0.214337	0.24721	A
	P	2024-02-22	4	8	0.0996177	0.0173233	0.133182	0.0803268	0.00612473	0.0144827	0.0996177	0.00790342	21	0.0831816	0.116054	C
	K	2024-02-22	4	8	0.148264	0.0117076	0.159859	0.124945	0.00413927	0.00978781	0.148264	0.00790342	21	0.131828	0.1647	B
	Complete	2024-02-29	5	8	0.151692	0.0177523	0.174945	0.125556	0.00627638	0.0148413	0.151692	0.0055684	21	0.140111	0.163272	B
	N	2024-02-29	5	8	0.289151	0.0256848	0.307252	0.237483	0.00908094	0.021473	0.289151	0.0055684	21	0.277571	0.300731	A
	P	2024-02-29	5	8	0.103362	0.00469582	0.108011	0.0951419	0.00166022	0.0039258	0.103362	0.0055684	21	0.0917816	0.114942	C
	K	2024-02-29	5	8	0.16127	0.0105612	0.181871	0.148077	0.00373396	0.00882941	0.16127	0.0055684	21	0.14969	0.172851	B
	Complete	2024-03-07	6	8	0.161122	0.0341841	0.221715	0.116743	0.0120859	0.0285786	0.161122	0.00722261	21	0.146102	0.176143	B
	N	2024-03-07	6	8	0.310667	0.0139735	0.32474	0.280737	0.00494039	0.0116822	0.310667	0.00722261	21	0.295646	0.325687	A
	P	2024-03-07	6	8	0.114349	0.0150108	0.136966	0.0902696	0.00530713	0.0125494	0.114349	0.00722261	21	0.0993287	0.129369	C
	K	2024-03-07	6	8	0.181852	0.0134404	0.205286	0.16454	0.00475189	0.0112364	0.181852	0.00722261	21	0.166832	0.196872	B
PSRI	Complete	2024-02-01	1	8	0.0321511	0.00541115	0.0406908	0.0229365	0.00191313	0.00452384	0.0321511	0.00185635	21	0.0282906	0.0360116	AB
	N	2024-02-01	1	8	0.0371423	0.00780993	0.0516857	0.0294121	0.00276123	0.00652926	0.0371423	0.00185635	21	0.0332818	0.0410028	A
	P	2024-02-01	1	8	0.0281681	0.0045489	0.0343151	0.0226716	0.00160828	0.00380297	0.0281681	0.00185635	21	0.0243076	0.0320286	B
	K	2024-02-01	1	8	0.0327628	0.00733526	0.0408514	0.0220287	0.00259341	0.00613243	0.0327628	0.00185635	21	0.0289023	0.0366233	AB
	Complete	2024-02-08	2	8	0.0265665	0.0052249	0.0313823	0.0162813	0.00184728	0.00436812	0.0265665	0.00171735	21	0.022995	0.0301379	A
	N	2024-02-08	2	8	0.0324563	0.00434161	0.0396433	0.0279688	0.00153499	0.00362967	0.0324563	0.00171735	21	0.0288849	0.0360278	A
	P	2024-02-08	2	8	0.0314628	0.00587984	0.0401363	0.0234355	0.00207884	0.00491567	0.0314628	0.00171735	21	0.0278914	0.0350342	A
	K	2024-02-08	2	8	0.0262733	0.0010748	0.0280285	0.0249593	0.000380001	0.000898559	0.0262733	0.00171735	21	0.0227019	0.0298447	A
	Complete	2024-02-15	3	8	0.0570694	0.00417132	0.064069	0.0510647	0.00147478	0.00348731	0.0570694	0.00186755	21	0.0531857	0.0609532	B
	N	2024-02-15	3	8	0.0741432	0.00901447	0.0860317	0.0589269	0.0031871	0.00753629	0.0741432	0.00186755	21	0.0702594	0.0780269	A
	P	2024-02-15	3	8	0.057126	0.00286176	0.0623602	0.0545952	0.00101178	0.00239249	0.057126	0.00186755	21	0.0532422	0.0610097	B
	K	2024-02-15	3	8	0.0539156	0.00383055	0.0581125	0.0464239	0.0013543	0.00320242	0.0539156	0.00186755	21	0.0500318	0.0577994	B
	Complete	2024-02-22	4	8	0.0825078	0.0115412	0.0995988	0.0703692	0.00408042	0.00964867	0.0825078	0.00525858	21	0.071572	0.0934436	B
	N	2024-02-22	4	8	0.116936	0.0206667	0.144814	0.0891685	0.00730679	0.0172778	0.116936	0.00525858	21	0.106	0.127872	A
	P	2024-02-22	4	8	0.0557635	0.0131261	0.0820752	0.0411641	0.00464079	0.0109737	0.0557635	0.00525858	21	0.0448277	0.0666993	C
	K	2024-02-22	4	8	0.0800375	0.00907213	0.0929129	0.0659603	0.00320748	0.00758449	0.0800375	0.00525858	21	0.0691017	0.0909733	B
	Complete	2024-02-29	5	8	0.0940263	0.0125819	0.110969	0.0741342	0.00444837	0.0105187	0.0940263	0.00415855	21	0.0853781	0.102675	B
	N	2024-02-29	5	8	0.163143	0.0174683	0.188015	0.133098	0.00617599	0.0146039	0.163143	0.00415855	21	0.154495	0.171791	A
	P	2024-02-29	5	8	0.0557614	0.00449548	0.0611756	0.0494475	0.00158939	0.00375832	0.0557614	0.00415855	21	0.0471132	0.0644095	C
	K	2024-02-29	5	8	0.10356	0.00875433	0.122145	0.0937302	0.00309512	0.0073188	0.10356	0.00415855	21	0.0949117	0.112208	B
	Complete	2024-03-07	6	8	0.108091	0.0306425	0.168011	0.0742139	0.0108338	0.0256178	0.108091	0.00621715	21	0.0951613	0.12102	B
	N	2024-03-07	6	8	0.199571	0.0120901	0.214517	0.176659	0.00427451	0.0101076	0.199571	0.00621715	21	0.186642	0.2125	A
	P	2024-03-07	6	8	0.0671849	0.0121716	0.0856314	0.047832	0.00430332	0.0101757	0.0671849	0.00621715	21	0.0542556	0.0801142	C
	K	2024-03-07	6	8	0.130975	0.00615912	0.142033	0.124322	0.00217758	0.00514916	0.130975	0.00621715	21	0.118045	0.143904	B
